# Supplementary material for: Insights into mechanisms of MALT1 allostery from NMR and AlphaFold dynamic analyses
Source: Commun Biol. 2024 Jul 16;7:868. doi: 10.1038/s42003-024-06558-y (PMC11252132; doi:10.1038/s42003-024-06558-y)
Supplement: Supplementary file 3 — Supplementary data [file 42003_2024_6558_MOESM3_ESM.xlsx]

## Sheet: Fig 2
res	type	Rex	sigma(Rex)	Rex/sigma(Rex) USED IN FIGURE 2
340	A	9.33918	3.53183	2.64429
341	K	-4.30779	3.83092	-1.12448
342	D	6.09806	4.01014	1.52066
352	N	17.2221	5.0957	3.37974
353	Y	8.80418	1.83668	4.79352
354	R	4.53041	NaN	NaN
355	E	16.2062	12.8496	1.26122
356	H	1.46252	7.01017	0.208628
358	K	5.66282	6.47797	0.874166
359	L	-3.3559	4.03346	-0.832017
361	A	14.3944	13.4817	1.0677
363	L	0.142217	5.23144	0.0271851
364	V	17.8088	4.06407	4.38202
365	D	8.78338	4.00451	2.19337
366	V	-2.38157	1.92354	-1.23812
367	Y	2.74384	7.22881	0.37957
368	E	6.35463	1.86372	3.40965
369	L	-8.59721	6.02948	-1.42586
374	R	0.142194	3.35245	0.042415
375	Q	-2.21079	1.90963	-1.15771
376	L	0.762997	8.61544	0.0885615
377	D	-0.368241	9.88689	-0.0372454
378	F	3.57862	4.04862	0.883909
379	K	-5.77808	3.56269	-1.62183
380	V	6.15469	3.27502	1.87928
381	V	2.46193	9.50772	0.25894
386	L	14.0073	1.9377	7.22884
387	T	3.14239	1.8653	1.68466
388	E	4.99609	6.09128	0.820203
389	Y	0.898686	2.74021	0.327962
390	E	-2.90313	2.79179	-1.03988
391	M	0.736537	3.87772	0.189941
392	R	9.34794	10.9173	0.856247
400	L	4.48384	5.59926	0.800791
401	L	5.22894	8.17411	0.639696
402	L	0.565658	2.23092	0.253554
403	D	1.79877	2.85498	0.630046
404	K	8.86478	3.01552	2.93972
405	G	6.49242	3.84482	1.68862
406	V	19.8259	3.81689	5.19425
407	Y	3.89609	2.88628	1.34987
408	G	3.44116	5.73944	0.599565
415	H	19.3228	5.61386	3.44198
416	G	10.2609	4.93328	2.07994
417	Y	10.2589	9.66421	1.06154
418	E	23.7766	3.37059	7.05414
419	N	5.31755	1.63163	3.25904
421	G	11.3126	5.46083	2.07159
422	N	4.24618	2.92667	1.45085
423	S	12.0375	18.1438	0.663449
424	F	6.60507	5.29358	1.24775
425	M	-0.468229	7.03783	-0.0665304
426	V	2.53845	3.72745	0.681015
429	D	49.0541	18.7193	2.62051
430	A	-6.18884	2.27952	-2.71498
432	N	1.45624	1.9453	0.748594
434	Y	-9.46912	5.25235	-1.80283
445	I	5.59466	2.92281	1.91414
446	L	-0.203933	8.16189	-0.024986
448	L	0.997335	2.70489	0.368716
449	M	0.682069	3.18783	0.21396
450	Q	0.905301	7.74582	0.116876
451	E	8.71214	2.60081	3.34978
452	K	-2.37627	2.09402	-1.13479
453	E	5.71476	2.43427	2.34763
455	G	9.89032	4.84202	2.0426
457	N	7.56176	9.26467	0.816194
458	V	31.5185	14.7047	2.14343
459	F	-1.89958	2.85764	-0.664736
460	L	-0.581072	4.63625	-0.125332
461	L	-11.8919	3.47899	-3.4182
462	D	1.79964	2.03206	0.88562
463	M	0.400432	1.78197	0.224713
472	D	-28.493	4.83712	-5.89049
473	T	-6.99722	1.94279	-3.60164
476	I	5.93074	0.991018	5.98449
487	V	27.4964	8.38272	3.28013
488	F	44.8841	2.69053	16.6823
489	G	-3.1642	6.72532	-0.47049
490	Y	2.97717	8.51728	0.349545
496	A	-10.0464	2.14683	-4.67966
497	E	-2.80516	8.8522	-0.316889
498	A	10.7929	4.25293	2.53776
499	F	4.30347	3.00281	1.43315
500	E	12.1363	0.692258	17.5314
501	I	9.82855	2.92015	3.36577
502	Q	15.6845	0.782055	20.0555
507	A	11.6927	1.53862	7.59944
508	N	29.6618	0.830963	35.6957
509	G	29.0452	1.80443	16.0966
510	I	10.3221	3.33924	3.09115
513	K	17.4692	5.8469	2.98777
514	F	25.3984	11.2898	2.24968
515	L	38.3824	18.7142	2.05098
516	K	-1.96397	7.05278	-0.278468
517	D	-2.44675	4.73	-0.517283
518	R	-0.1488	15.8809	-0.00936975
519	L	10.1228	5.79185	1.74776
520	L	12.6475	9.67153	1.3077
521	E	18.7768	6.15077	3.05276
522	D	-5.93479	7.00938	-0.846693
523	K	13.9189	5.56826	2.49968
524	K	4.52337	3.60177	1.25587
525	I	3.1016	2.65145	1.16978
526	T	9.00311	4.75814	1.89215
527	V	0.932544	3.77978	0.246719
529	L	2.49215	5.95421	0.418553
530	D	-8.18226	8.14984	-1.00398
531	E	-9.57033	9.709	-0.985718
532	V	2.03134	4.83308	0.420299
533	A	-0.076134	4.81421	-0.0158144
534	E	-0.888315	3.03953	-0.292254
536	M	-0.0971499	4.82655	-0.0201282
537	G	21.1637	3.63482	5.82248
545	K	-2.35698	4.40338	-0.535266
546	Q	5.64701	3.54576	1.59261
551	R	5.70272	2.03423	2.80339
552	S	10.9739	32.0212	0.342707
558	R	7.84795	4.04573	1.93981
559	A	6.12704	3.70477	1.65383
560	L	-5.85396	5.53774	-1.0571
561	T	13.5454	8.82578	1.53475
564	I	2.9437	2.75988	1.0666
565	Q	19.3999	3.0817	6.29521
566	G	-11.8461	4.01921	-2.94737
567	T	-25.9876	2.68703	-9.6715
572	E	-22.2765	4.52104	-4.92729
573	S	-18.0087	2.24457	-8.02324
574	L	15.8882	3.22672	4.92394
575	V	33.3913	4.84274	6.89513
576	R	22.7588	1.79002	12.7142
578	L	29.1525	3.51096	8.30327
579	Q	27.4697	1.02141	26.8938
580	W	7.93707	1.41196	5.6213
581	A	31.8197	4.39053	7.24735
582	K	16.3888	1.59144	10.2981
583	A	8.43352	2.09237	4.0306
585	E	5.71346	10.5693	0.540573
586	L	-4.08895	3.23691	-1.26323
588	E	-3.53706	4.09945	-0.862812
589	S	-10.4864	5.36166	-1.95581
590	M	6.52461	2.63347	2.47757
591	C	2.81909	1.60501	1.75643
592	L	2.75793	3.81339	0.723223
593	K	-2.38348	1.66028	-1.43559
594	F	-4.23258	1.74969	-2.41905
595	D	9.80648	3.10393	3.15937
597	G	1.26193	14.3587	0.0878859
598	V	-0.347598	2.86078	-0.121504
599	Q	0.638452	2.15146	0.296753
601	Q	2.95719	5.17048	0.571937
602	L	6.70664	4.07458	1.64597
603	G	4.09857	6.20318	0.660721
604	F	-2.95935	1.77139	-1.67064
605	A	-4.38717	7.71272	-0.568822
606	A	-4.67456	2.91469	-1.60379
616	T	-3.09743	3.2135	-0.963883
617	S	1.94921	1.69985	1.1467
618	I	-4.41594	3.19091	-1.38391
619	V	-3.24259	4.40736	-0.735723
620	Y	8.00304	1.92335	4.161
621	K	-3.61567	2.81037	-1.28655
624	E	-1.31403	1.89133	-0.694762
625	I	10.2867	8.44079	1.21869
626	I	-6.76653	1.96271	-3.44755
627	M	-6.38965	2.91765	-2.19
628	C	4.05326	3.37738	1.20012
629	D	-1.10732	2.0068	-0.551781
630	A	0.164093	2.3597	0.0695396
631	Y	0.789599	7.33279	0.107681
632	V	6.86301	3.31114	2.07271
633	T	-1.56437	2.9026	-0.538956
635	F	0.590199	1.73814	0.339557
637	L	-6.63378	2.61923	-2.53272
638	D	8.90755	2.06295	4.31786
639	L	1.34205	2.14661	0.625194
640	D	1.97048	3.36574	0.585453
641	I	1.93924	2.19703	0.882663
642	D	0.00534509	2.88005	0.0018559
644	K	-0.63375	3.25658	-0.194606
645	D	-2.81498	3.75335	-0.749991
646	A	1.07529	1.7968	0.598448
647	N	4.808	3.46239	1.38864
648	K	5.03663	2.32159	2.16947
649	G	0.445593	1.67413	0.266163
650	T	1.91413	4.41831	0.433226
652	E	5.88953	4.73816	1.243
653	E	2.88036	3.23023	0.891687
654	T	7.27037	2.56208	2.83768
655	G	16.3737	1.88402	8.69086
656	S	18.2291	4.04031	4.51181
657	Y	9.27057	4.36035	2.12611
658	L	6.69729	4.60346	1.45484
659	V	5.82081	7.1316	0.816199
662	D	-8.32545	11.8314	-0.703673
663	L	8.1374	3.99695	2.0359
665	K	6.78541	5.21277	1.30169
666	H	17.0229	12.8361	1.32618
667	C	0.861972	3.76881	0.228712
668	L	-12.3637	2.46148	-5.02287
669	Y	7.90122	2.24711	3.51617
670	T	8.53656	3.34476	2.55222
671	R	7.51996	2.23085	3.3709
672	L	10.5476	2.50554	4.2097
673	S	-0.564231	4.49534	-0.125515
674	S	20.9801	3.91095	5.36445
675	L	-6.17614	1.89018	-3.2675
676	Q	5.92833	5.26932	1.12507
678	L	7.82038	7.71378	1.01382
679	K	-3.30566	1.92904	-1.71363
680	E	-0.66635	2.60862	-0.255441
681	H	-6.77705	3.53239	-1.91854
682	L	-9.88473	3.41824	-2.89176
683	V	2.97059	2.47578	1.19986
688	L	19.7402	5.27382	3.74305
689	S	20.3579	1.26719	16.0654
690	Y	4.69594	1.94524	2.41407
691	Q	-0.118712	4.2317	-0.0280529
692	Y	-5.56868	4.40609	-1.26386
693	S	-7.86093	3.57252	-2.20039
694	G	-8.43033	2.52714	-3.33591
695	L	-4.12434	1.79859	-2.2931
696	E	-3.98982	1.67375	-2.38377
697	D	-6.4357	1.59022	-4.04705
698	T	13.7104	7.29485	1.87946
699	V	-5.59171	2.22519	-2.51291
700	E	16.0481	2.05817	7.79727
701	D	12.0419	1.965	6.12822
702	K	12.1269	1.38084	8.78225
703	Q	4.82944	2.47085	1.95457
704	E	-3.95046	1.80117	-2.19327
705	V	-5.18461	2.74778	-1.88684
706	N	-5.90687	2.61608	-2.2579
707	V	-8.02545	1.90136	-4.22091
708	G	4.80091	2.73255	1.75693
709	K	-5.09713	1.83255	-2.78143
711	L	6.17419	2.00247	3.08328
713	A	4.08243	2.10047	1.94358
714	K	-5.20599	2.30184	-2.26167
715	L	18.647	5.63454	3.30941
716	D	3.03344	1.76827	1.71548
717	M	-2.59104	1.95025	-1.32857
718	H	1.22964	4.43552	0.277226
719	R	-7.6921	4.01377	-1.91643

## Sheet: Fig4_a
PCASP 900 MHz		Ig3 900 MHz
D_per	D_par	D_per	D_par
0.531	0.762	0.624	0.695
0.53	0.76	0.605	0.736
0.52	0.788	0.615	0.754
0.525	0.747	0.606	0.74
0.526	0.772	0.618	0.734
0.519	0.778	0.602	0.743
0.529	0.757	0.622	0.729
0.531	0.755	0.611	0.729
0.534	0.768	0.626	0.726
0.54	0.74	0.61	0.744
0.53	0.76	0.634	0.69
0.53	0.773	0.62	0.712
0.51	0.796	0.612	0.735
0.523	0.792	0.616	0.724
0.52	0.789	0.635	0.698
0.528	0.778	0.625	0.708
0.533	0.768	0.626	0.701
0.526	0.758	0.62	0.714
0.528	0.788	0.608	0.729
0.529	0.74	0.627	0.699
0.541	0.747	0.616	0.731
0.52	0.784	0.604	0.762
0.528	0.768	0.622	0.742
0.506	0.79	0.617	0.736
0.527	0.807	0.624	0.721
0.532	0.77	0.627	0.72
0.517	0.802	0.627	0.712
0.52	0.782	0.618	0.713
0.516	0.784	0.616	0.726
0.527	0.76	0.623	0.702
0.522	0.799	0.609	0.747
0.533	0.767	0.626	0.703
0.53	0.749	0.621	0.712
0.533	0.776	0.625	0.717
0.509	0.798	0.605	0.741
0.516	0.808	0.62	0.73
0.518	0.796	0.623	0.741
0.534	0.759	0.62	0.716
0.523	0.789	0.615	0.725
0.519	0.802	0.621	0.7
0.529	0.753	0.598	0.73
0.518	0.774	0.612	0.742
0.519	0.783	0.622	0.716
0.516	0.788	0.62	0.72
0.527	0.774	0.633	0.702
0.514	0.764	0.615	0.718
0.523	0.773	0.616	0.739
0.517	0.793	0.611	0.723
0.526	0.773	0.62	0.733
0.529	0.767	0.616	0.739
0.533	0.765	0.607	0.744
0.527	0.766	0.623	0.728
0.522	0.823	0.618	0.745
0.509	0.788	0.592	0.754
0.525	0.764	0.614	0.723
0.527	0.776	0.63	0.683
0.502	0.782	0.625	0.711
0.53	0.79	0.62	0.707
0.527	0.78	0.619	0.721
0.517	0.803	0.629	0.722
0.504	0.783	0.631	0.703
0.515	0.789	0.617	0.734
0.524	0.767	0.62	0.723
0.533	0.765	0.591	0.778
0.524	0.774	0.622	0.731
0.527	0.776	0.594	0.748
0.522	0.788	0.616	0.722
0.531	0.774	0.624	0.713
0.511	0.778	0.616	0.733
0.522	0.78	0.63	0.712
0.531	0.763	0.606	0.729
0.514	0.786	0.638	0.685
0.522	0.796	0.62	0.728
0.519	0.797	0.607	0.751
0.518	0.803	0.6	0.749
0.514	0.773	0.616	0.735
0.526	0.749	0.62	0.731
0.529	0.76	0.623	0.702
0.525	0.791	0.633	0.716
0.521	0.787	0.628	0.711
0.536	0.751	0.616	0.712
0.523	0.793	0.622	0.702
0.525	0.786	0.631	0.713
0.546	0.755	0.62	0.715
0.531	0.767	0.597	0.767
0.522	0.782	0.62	0.719
0.532	0.766	0.618	0.719
0.53	0.762	0.619	0.712
0.512	0.824	0.63	0.697
0.53	0.787	0.621	0.718
0.523	0.76	0.599	0.746
0.527	0.763	0.619	0.74
0.528	0.802	0.621	0.719
0.529	0.778	0.617	0.727
0.531	0.784	0.615	0.73
0.531	0.76	0.616	0.72
0.524	0.779	0.603	0.739
0.534	0.767	0.614	0.728
0.537	0.746	0.613	0.746

## Sheet: Fig4_b
PCASP 800 MHz		Ig3 800 MHz
D_per	D_par	D_per	D_par
0.521	0.714	0.578	0.72
0.531	0.721	0.562	0.728
0.527	0.702	0.601	0.701
0.524	0.716	0.599	0.684
0.517	0.721	0.598	0.691
0.526	0.725	0.575	0.718
0.518	0.734	0.55	0.765
0.487	0.776	0.547	0.76
0.51	0.767	0.599	0.69
0.512	0.759	0.551	0.744
0.517	0.744	0.575	0.722
0.512	0.741	0.573	0.708
0.519	0.729	0.579	0.719
0.52	0.742	0.601	0.692
0.518	0.736	0.583	0.711
0.531	0.711	0.565	0.728
0.528	0.732	0.556	0.74
0.532	0.701	0.549	0.761
0.518	0.741	0.561	0.726
0.505	0.723	0.553	0.727
0.503	0.747	0.574	0.731
0.518	0.714	0.55	0.738
0.528	0.702	0.563	0.726
0.523	0.739	0.556	0.732
0.511	0.723	0.554	0.738
0.517	0.725	0.559	0.728
0.51	0.75	0.593	0.689
0.52	0.733	0.533	0.769
0.544	0.69	0.539	0.769
0.504	0.75	0.58	0.734
0.518	0.736	0.561	0.736
0.506	0.765	0.577	0.715
0.517	0.765	0.6	0.682
0.512	0.742	0.54	0.763
0.508	0.74	0.573	0.71
0.512	0.73	0.552	0.745
0.533	0.715	0.588	0.709
0.515	0.743	0.578	0.704
0.503	0.771	0.591	0.71
0.528	0.735	0.54	0.747
0.517	0.729	0.559	0.713
0.503	0.765	0.575	0.738
0.51	0.782	0.6	0.724
0.505	0.76	0.572	0.741
0.519	0.73	0.553	0.727
0.518	0.727	0.588	0.724
0.516	0.759	0.569	0.727
0.516	0.741	0.544	0.743
0.529	0.727	0.513	0.794
0.521	0.693	0.565	0.739
0.52	0.743	0.582	0.71
0.526	0.72	0.558	0.741
0.52	0.74	0.557	0.752
0.505	0.736	0.556	0.728
0.518	0.74	0.559	0.753
0.518	0.746	0.554	0.754
0.521	0.721	0.528	0.8
0.521	0.73	0.514	0.755
0.502	0.782	0.556	0.724
0.507	0.736	0.573	0.721
0.507	0.736	0.567	0.741
0.524	0.731	0.574	0.725
0.514	0.755	0.583	0.713
0.509	0.769	0.569	0.724
0.524	0.736	0.556	0.745
0.519	0.737	0.556	0.745
0.521	0.72	0.58	0.713
0.524	0.705	0.567	0.74
0.516	0.748	0.55	0.757
0.503	0.776	0.568	0.725
0.516	0.741	0.582	0.716
0.522	0.725	0.595	0.692
0.505	0.771	0.598	0.722
0.525	0.717	0.552	0.742
0.511	0.757	0.576	0.705
0.506	0.744	0.577	0.698
0.521	0.735	0.554	0.759
0.508	0.714	0.559	0.746
0.522	0.737	0.584	0.696
0.529	0.702	0.551	0.765
0.53	0.72	0.564	0.724
0.521	0.73	0.607	0.697
0.517	0.74	0.598	0.691
0.511	0.721	0.553	0.757
0.533	0.721	0.592	0.692
0.515	0.731	0.561	0.747
0.498	0.784	0.577	0.731
0.517	0.76	0.568	0.731
0.508	0.755	0.546	0.759
0.51	0.731	0.578	0.73
0.504	0.757	0.563	0.745
0.521	0.737	0.566	0.738
0.516	0.711	0.572	0.735
0.52	0.719	0.574	0.713
0.519	0.743	0.555	0.735
0.521	0.736	0.561	0.723
0.52	0.737	0.609	0.71
0.509	0.746	0.575	0.719
0.523	0.738	0.573	0.749

## Sheet: Fig4_c
PCASP CCR		Ig3 CCR
D_per	D_par	D_per	D_par
0.552	0.667	0.538	0.682
0.538	0.696	0.564	0.663
0.532	0.717	0.561	0.665
0.557	0.7	0.573	0.657
0.547	0.674	0.589	0.643
0.538	0.708	0.564	0.662
0.541	0.739	0.577	0.681
0.55	0.693	0.522	0.717
0.541	0.705	0.57	0.675
0.495	0.781	0.578	0.648
0.527	0.71	0.565	0.652
0.56	0.67	0.547	0.687
0.544	0.692	0.548	0.7
0.538	0.693	0.559	0.676
0.547	0.679	0.552	0.688
0.544	0.684	0.548	0.717
0.576	0.655	0.572	0.662
0.549	0.684	0.556	0.687
0.537	0.716	0.574	0.667
0.545	0.696	0.544	0.692
0.515	0.758	0.576	0.661
0.525	0.727	0.556	0.676
0.535	0.695	0.58	0.685
0.52	0.725	0.566	0.662
0.54	0.701	0.533	0.724
0.542	0.712	0.556	0.69
0.541	0.693	0.565	0.675
0.542	0.691	0.561	0.686
0.541	0.684	0.559	0.662
0.534	0.722	0.548	0.694
0.536	0.712	0.556	0.687
0.532	0.697	0.56	0.67
0.542	0.697	0.561	0.676
0.538	0.687	0.574	0.64
0.57	0.658	0.575	0.643
0.525	0.734	0.545	0.71
0.542	0.708	0.555	0.692
0.518	0.748	0.556	0.683
0.54	0.69	0.577	0.687
0.545	0.71	0.55	0.694
0.533	0.72	0.557	0.679
0.562	0.691	0.572	0.69
0.547	0.737	0.554	0.686
0.541	0.714	0.556	0.688
0.533	0.712	0.555	0.678
0.523	0.719	0.589	0.646
0.56	0.675	0.575	0.664
0.552	0.696	0.569	0.681
0.535	0.684	0.56	0.672
0.529	0.725	0.548	0.691
0.554	0.655	0.558	0.673
0.563	0.658	0.58	0.667
0.531	0.727	0.566	0.672
0.54	0.703	0.553	0.684
0.564	0.71	0.55	0.705
0.528	0.764	0.546	0.711
0.527	0.698	0.572	0.681
0.538	0.733	0.541	0.706
0.567	0.667	0.584	0.67
0.504	0.769	0.555	0.687
0.532	0.711	0.568	0.655
0.544	0.7	0.564	0.676
0.572	0.636	0.566	0.674
0.541	0.697	0.577	0.659
0.539	0.704	0.553	0.687
0.55	0.697	0.557	0.692
0.544	0.704	0.565	0.653
0.545	0.683	0.555	0.708
0.546	0.727	0.574	0.668
0.531	0.688	0.562	0.657
0.566	0.655	0.561	0.694
0.519	0.728	0.561	0.681
0.519	0.728	0.54	0.712
0.563	0.671	0.54	0.712
0.563	0.671	0.558	0.68
0.537	0.696	0.558	0.677
0.535	0.728	0.558	0.677
0.548	0.716	0.538	0.704
0.54	0.696	0.552	0.685
0.571	0.65	0.559	0.685
0.537	0.722	0.579	0.653
0.537	0.722	0.534	0.716
0.561	0.685	0.539	0.711
0.562	0.669	0.566	0.672
0.538	0.682	0.566	0.675
0.533	0.708	0.566	0.675
0.55	0.677	0.55	0.68
0.534	0.745	0.556	0.7
0.527	0.711	0.551	0.685
0.527	0.711	0.549	0.711
0.544	0.699	0.549	0.711
0.544	0.699	0.566	0.666
0.54	0.721	0.561	0.661
0.54	0.721	0.56	0.677
0.54	0.679	0.56	0.677
0.564	0.65	0.555	0.689
0.543	0.681	0.532	0.751
0.555	0.661	0.555	0.673
0.565	0.665	0.529	0.725
0.559	0.679	0.556	0.685

## Sheet: Fig4_d
PCASP		Ig3
alpha	beta	alpha	beta
19.9	42.3	58	157
20.3	39.9	18.3	91
18.7	46.6	41.4	109
25.2	41.1	44.3	132
15	43	37.7	106
16.9	41.1	69	145
20.2	48.7	34	106
15.6	45.8	52.8	141
8.01	43.6	67.9	137
16.5	41.9	55.9	143
18.8	48.9	69.2	140
17.1	48.8	36.8	135
27.2	43.8	36.6	106
12.1	38.5	48.2	121
12.9	41.3	65.9	142
18.7	42.6	35.3	116
6.94	45.5	37.7	125
16.8	43.7	48.2	135
18.9	46.8	38.1	143
19.3	44.7	44.9	143
14.4	60.1	64.5	145
23.8	41.3	57.1	140
15.7	41.5	66.8	144
30.8	42.2	50	136
20.1	47	40	126
7.9	38.7	40.3	119
26.2	46.6	34.7	107
21.3	46	49.5	144
27.3	42.1	32.9	115
13.7	44.3	34.2	127
22.3	46.7	41.8	139
12.8	39.6	57.2	137
17.7	48.9	32.5	115
15.3	46.5	28.9	133
29.6	42	59.5	149
11.7	40.2	50.4	119
23.1	46.7	25.6	126
5.79	35.4	41.1	124
15.6	42.1	77.8	152
15.7	39.3	38.7	129
15	41.5	39	166
13.4	37.8	58.1	132
14.8	40.5	37.3	132
25.9	45.2	35.7	139
20.8	43	41.4	125
32.9	46.7	51	137
18.9	44.5	42.8	113
21	42.8	64.4	154
14.5	41.7	41.7	130
13.1	39	50.8	147
NaN	36	56.8	128
17.3	44.9	36.4	145
19.6	47.5	45.4	114
30.6	41.8	24.8	90.3
16.9	38.9	27.6	117
17.8	50.7	70.8	151
33	49.6	37.1	114
20.1	50.8	27.1	124
9.06	46.2	55.5	134
16.1	38.5	54.8	151
32.4	47	31.5	140
26.2	40.4	38.7	103
16.1	42.8	38.3	111
18.4	41.9	19	157
16.9	42.8	34.2	113
14	39.5	22.5	90.5
17.9	45.2	47.1	139
12.3	45	72.3	137
30.6	45.5	42.2	138
19.1	41.2	71.3	133
18.9	51.6	73.8	160
19.6	45	75.1	145
12.7	44.2	49.2	134
18.9	41.6	37.6	97.6
13.2	40.2	67.9	148
29.8	45.7	48	132
24.8	49.6	30.4	112
12.8	36.8	49	133
23.1	45.7	36.2	108
13.6	45.3	57.1	137
15.5	41.9	32.3	123
20.3	52.7	113	159
18.3	41.9	23.9	111
12.6	54.4	38.8	127
21.2	47.3	63.6	147
23.3	43.6	44.5	134
14.2	44.6	47.2	125
10.5	35.9	38.6	136
20	42.4	58.4	141
7.81	36.3	36.4	131
22.9	41.7	66.9	156
19.1	44.1	52.1	125
18.6	50.5	37	134
15.3	43.6	45.3	141
2	33	50.8	137
15.4	44.4	32.8	112
13.5	34.9	27.4	97.6
6.39	47.5	51.7	138
10.7	46.8	61.9	138

## Sheet: Fig6a
res_number	atom	mean_plddt
1	N	80.7
1	CA	80.7
1	C	80.7
1	CB	80.7
1	O	80.7
1	CG	80.7
1	SD	80.7
1	CE	80.7
2	N	89.2
2	CA	89.2
2	C	89.2
2	CB	89.2
2	O	89.2
2	CG	89.2
2	CD1	89.2
2	CD2	89.2
3	N	93.4
3	CA	93.4
3	C	93.4
3	CB	93.4
3	O	93.4
4	N	92.3
4	CA	92.3
4	C	92.3
4	CB	92.3
4	O	92.3
4	CG	92.3
4	CD	92.3
4	CE	92.3
4	NZ	92.3
5	N	93.9
5	CA	93.9
5	C	93.9
5	CB	93.9
5	O	93.9
5	CG	93.9
5	OD1	93.9
5	OD2	93.9
6	N	96.4
6	CA	96.4
6	C	96.4
6	CB	96.4
6	O	96.4
6	CG	96.4
6	CD	96.4
6	CE	96.4
6	NZ	96.4
7	N	97
7	CA	97
7	C	97
7	CB	97
7	O	97
7	CG1	97
7	CG2	97
8	N	98.3
8	CA	98.3
8	C	98.3
8	CB	98.3
8	O	98.3
9	N	98.5
9	CA	98.5
9	C	98.5
9	CB	98.5
9	O	98.5
9	CG	98.5
9	CD1	98.5
9	CD2	98.5
10	N	98.7
10	CA	98.7
10	C	98.7
10	CB	98.7
10	O	98.7
10	CG	98.7
10	CD1	98.7
10	CD2	98.7
11	N	98.7
11	CA	98.7
11	C	98.7
11	CB	98.7
11	O	98.7
11	CG1	98.7
11	CG2	98.7
11	CD1	98.7
12	N	98.4
12	CA	98.4
12	C	98.4
12	O	98.4
13	N	98.3
13	CA	98.3
13	C	98.3
13	CB	98.3
13	O	98.3
13	CG	98.3
13	ND2	98.3
13	OD1	98.3
14	N	95.6
14	CA	95.6
14	C	95.6
14	CB	95.6
14	O	95.6
14	CG	95.6
14	SD	95.6
14	CE	95.6
15	N	95.6
15	CA	95.6
15	C	95.6
15	CB	95.6
15	O	95.6
15	CG	95.6
15	ND2	95.6
15	OD1	95.6
16	N	97.4
16	CA	97.4
16	C	97.4
16	CB	97.4
16	O	97.4
16	CG	97.4
16	CD1	97.4
16	CD2	97.4
16	CE1	97.4
16	CE2	97.4
16	OH	97.4
16	CZ	97.4
17	N	96.6
17	CA	96.6
17	C	96.6
17	CB	96.6
17	O	96.6
17	CG	96.6
17	CD	96.6
17	NE	96.6
17	NH1	96.6
17	NH2	96.6
17	CZ	96.6
18	N	96.7
18	CA	96.7
18	C	96.7
18	CB	96.7
18	O	96.7
18	CG	96.7
18	CD	96.7
18	OE1	96.7
18	OE2	96.7
19	N	94.9
19	CA	94.9
19	C	94.9
19	CB	94.9
19	O	94.9
19	CG	94.9
19	CD2	94.9
19	ND1	94.9
19	CE1	94.9
19	NE2	94.9
20	N	95
20	CA	95
20	C	95
20	CB	95
20	O	95
20	CG	95
20	CD	95
21	N	95.2
21	CA	95.2
21	C	95.2
21	CB	95.2
21	O	95.2
21	CG	95.2
21	CD	95.2
21	CE	95.2
21	NZ	95.2
22	N	94.2
22	CA	94.2
22	C	94.2
22	CB	94.2
22	O	94.2
22	CG	94.2
22	CD1	94.2
22	CD2	94.2
23	N	90.9
23	CA	90.9
23	C	90.9
23	CB	90.9
23	O	90.9
23	CG	90.9
23	CD	90.9
23	CE	90.9
23	NZ	90.9
24	N	92.8
24	CA	92.8
24	C	92.8
24	CB	92.8
24	O	92.8
25	N	95.5
25	CA	95.5
25	C	95.5
25	CB	95.5
25	O	95.5
25	CG	95.5
25	CD	95.5
26	N	93.9
26	CA	93.9
26	C	93.9
26	CB	93.9
26	O	93.9
26	CG	93.9
26	CD1	93.9
26	CD2	93.9
27	N	93.4
27	CA	93.4
27	C	93.4
27	CB	93.4
27	O	93.4
27	CG1	93.4
27	CG2	93.4
28	N	96
28	CA	96
28	C	96
28	CB	96
28	O	96
28	CG	96
28	OD1	96
28	OD2	96
29	N	97.3
29	CA	97.3
29	C	97.3
29	CB	97.3
29	O	97.3
29	CG1	97.3
29	CG2	97.3
30	N	95.5
30	CA	95.5
30	C	95.5
30	CB	95.5
30	O	95.5
30	CG	95.5
30	CD1	95.5
30	CD2	95.5
30	CE1	95.5
30	CE2	95.5
30	OH	95.5
30	CZ	95.5
31	N	95.3
31	CA	95.3
31	C	95.3
31	CB	95.3
31	O	95.3
31	CG	95.3
31	CD	95.3
31	OE1	95.3
31	OE2	95.3
32	N	97.8
32	CA	97.8
32	C	97.8
32	CB	97.8
32	O	97.8
32	CG	97.8
32	CD1	97.8
32	CD2	97.8
33	N	97.2
33	CA	97.2
33	C	97.2
33	CB	97.2
33	O	97.2
33	CG2	97.2
33	OG1	97.2
34	N	95.9
34	CA	95.9
34	C	95.9
34	CB	95.9
34	O	95.9
34	CG	95.9
34	ND2	95.9
34	OD1	95.9
35	N	97.9
35	CA	97.9
35	C	97.9
35	CB	97.9
35	O	97.9
35	CG	97.9
35	CD1	97.9
35	CD2	97.9
36	N	98.3
36	CA	98.3
36	C	98.3
36	CB	98.3
36	O	98.3
36	CG	98.3
36	CD1	98.3
36	CD2	98.3
37	N	96.1
37	CA	96.1
37	C	96.1
37	CB	96.1
37	O	96.1
37	CG	96.1
37	CD	96.1
37	NE	96.1
37	NH1	96.1
37	NH2	96.1
37	CZ	96.1
38	N	96.9
38	CA	96.9
38	C	96.9
38	CB	96.9
38	O	96.9
38	CG	96.9
38	CD	96.9
38	NE2	96.9
38	OE1	96.9
39	N	97.3
39	CA	97.3
39	C	97.3
39	CB	97.3
39	O	97.3
39	CG	97.3
39	CD1	97.3
39	CD2	97.3
40	N	95.4
40	CA	95.4
40	C	95.4
40	CB	95.4
40	O	95.4
40	CG	95.4
40	OD1	95.4
40	OD2	95.4
41	N	96.6
41	CA	96.6
41	C	96.6
41	CB	96.6
41	O	96.6
41	CG	96.6
41	CD1	96.6
41	CD2	96.6
41	CE1	96.6
41	CE2	96.6
41	CZ	96.6
42	N	95
42	CA	95
42	C	95
42	CB	95
42	O	95
42	CG	95
42	CD	95
42	CE	95
42	NZ	95
43	N	96.3
43	CA	96.3
43	C	96.3
43	CB	96.3
43	O	96.3
43	CG1	96.3
43	CG2	96.3
44	N	96.3
44	CA	96.3
44	C	96.3
44	CB	96.3
44	O	96.3
44	CG1	96.3
44	CG2	96.3
45	N	97.2
45	CA	97.2
45	C	97.2
45	CB	97.2
45	O	97.2
45	OG	97.2
46	N	97.6
46	CA	97.6
46	C	97.6
46	CB	97.6
46	O	97.6
46	CG	97.6
46	CD1	97.6
46	CD2	97.6
47	N	97.5
47	CA	97.5
47	C	97.5
47	CB	97.5
47	O	97.5
47	CG	97.5
47	CD1	97.5
47	CD2	97.5
48	N	97.5
48	CA	97.5
48	C	97.5
48	CB	97.5
48	O	97.5
48	CG	97.5
48	OD1	97.5
48	OD2	97.5
49	N	97.8
49	CA	97.8
49	C	97.8
49	CB	97.8
49	O	97.8
49	CG	97.8
49	CD1	97.8
49	CD2	97.8
50	N	97.2
50	CA	97.2
50	C	97.2
50	CB	97.2
50	O	97.2
50	CG2	97.2
50	OG1	97.2
51	N	97.2
51	CA	97.2
51	C	97.2
51	CB	97.2
51	O	97.2
51	CG	97.2
51	CD	97.2
51	OE1	97.2
51	OE2	97.2
52	N	95
52	CA	95
52	C	95
52	CB	95
52	O	95
52	CG	95
52	CD1	95
52	CD2	95
52	CE1	95
52	CE2	95
52	OH	95
52	CZ	95
53	N	96.3
53	CA	96.3
53	C	96.3
53	CB	96.3
53	O	96.3
53	CG	96.3
53	CD	96.3
53	OE1	96.3
53	OE2	96.3
54	N	97.7
54	CA	97.7
54	C	97.7
54	CB	97.7
54	O	97.7
54	CG	97.7
54	SD	97.7
54	CE	97.7
55	N	96.4
55	CA	96.4
55	C	96.4
55	CB	96.4
55	O	96.4
55	CG	96.4
55	CD	96.4
55	NE	96.4
55	NH1	96.4
55	NH2	96.4
55	CZ	96.4
56	N	95.1
56	CA	95.1
56	C	95.1
56	CB	95.1
56	O	95.1
56	CG	95.1
56	ND2	95.1
56	OD1	95.1
57	N	95.8
57	CA	95.8
57	C	95.8
57	CB	95.8
57	O	95.8
58	N	96.9
58	CA	96.9
58	C	96.9
58	CB	96.9
58	O	96.9
58	CG1	96.9
58	CG2	96.9
59	N	94.6
59	CA	94.6
59	C	94.6
59	CB	94.6
59	O	94.6
59	CG	94.6
59	OD1	94.6
59	OD2	94.6
60	N	92.9
60	CA	92.9
60	C	92.9
60	CB	92.9
60	O	92.9
60	CG	92.9
60	CD	92.9
60	OE1	92.9
60	OE2	92.9
61	N	95.3
61	CA	95.3
61	C	95.3
61	CB	95.3
61	O	95.3
61	CG	95.3
61	CD1	95.3
61	CD2	95.3
61	CE1	95.3
61	CE2	95.3
61	CZ	95.3
62	N	95.2
62	CA	95.2
62	C	95.2
62	CB	95.2
62	O	95.2
62	CG	95.2
62	CD1	95.2
62	CD2	95.2
63	N	92.6
63	CA	92.6
63	C	92.6
63	CB	92.6
63	O	92.6
63	CG	92.6
63	CD1	92.6
63	CD2	92.6
64	N	92.3
64	CA	92.3
64	C	92.3
64	CB	92.3
64	O	92.3
64	CG	92.3
64	CD1	92.3
64	CD2	92.3
65	N	94.4
65	CA	94.4
65	C	94.4
65	CB	94.4
65	O	94.4
65	CG	94.4
65	CD1	94.4
65	CD2	94.4
66	N	92.9
66	CA	92.9
66	C	92.9
66	CB	92.9
66	O	92.9
66	CG	92.9
66	OD1	92.9
66	OD2	92.9
67	N	93.6
67	CA	93.6
67	C	93.6
67	CB	93.6
67	O	93.6
67	CG	93.6
67	CD	93.6
67	CE	93.6
67	NZ	93.6
68	N	93.4
68	CA	93.4
68	C	93.4
68	O	93.4
69	N	95.4
69	CA	95.4
69	C	95.4
69	CB	95.4
69	O	95.4
69	CG1	95.4
69	CG2	95.4
70	N	98
70	CA	98
70	C	98
70	CB	98
70	O	98
70	CG	98
70	CD1	98
70	CD2	98
70	CE1	98
70	CE2	98
70	OH	98
70	CZ	98
71	N	98.3
71	CA	98.3
71	C	98.3
71	O	98.3
72	N	98.8
72	CA	98.8
72	C	98.8
72	CB	98.8
72	O	98.8
72	CG	98.8
72	CD1	98.8
72	CD2	98.8
73	N	98.8
73	CA	98.8
73	C	98.8
73	CB	98.8
73	O	98.8
73	CG	98.8
73	CD1	98.8
73	CD2	98.8
74	N	98.8
74	CA	98.8
74	C	98.8
74	CB	98.8
74	O	98.8
74	CG	98.8
74	CD1	98.8
74	CD2	98.8
74	CE1	98.8
74	CE2	98.8
74	OH	98.8
74	CZ	98.8
75	N	98.8
75	CA	98.8
75	C	98.8
75	CB	98.8
75	O	98.8
75	CG	98.8
75	CD1	98.8
75	CD2	98.8
75	CE1	98.8
75	CE2	98.8
75	OH	98.8
75	CZ	98.8
76	N	98.3
76	CA	98.3
76	C	98.3
76	CB	98.3
76	O	98.3
77	N	97.8
77	CA	97.8
77	C	97.8
77	O	97.8
78	N	97.7
78	CA	97.7
78	C	97.7
78	CB	97.7
78	O	97.7
78	CG	97.7
78	CD2	97.7
78	ND1	97.7
78	CE1	97.7
78	NE2	97.7
79	N	97.4
79	CA	97.4
79	C	97.4
79	O	97.4
80	N	97.1
80	CA	97.1
80	C	97.1
80	CB	97.1
80	O	97.1
80	CG	97.1
80	CD1	97.1
80	CD2	97.1
80	CE1	97.1
80	CE2	97.1
80	OH	97.1
80	CZ	97.1
81	N	95.3
81	CA	95.3
81	C	95.3
81	CB	95.3
81	O	95.3
81	CG	95.3
81	CD	95.3
81	OE1	95.3
81	OE2	95.3
82	N	94.4
82	CA	94.4
82	C	94.4
82	CB	94.4
82	O	94.4
82	CG	94.4
82	ND2	94.4
82	OD1	94.4
83	N	90.5
83	CA	90.5
83	C	90.5
83	CB	90.5
83	O	90.5
83	CG	90.5
83	CD1	90.5
83	CD2	90.5
83	CE1	90.5
83	CE2	90.5
83	CZ	90.5
84	N	89.5
84	CA	89.5
84	C	89.5
84	O	89.5
85	N	93.7
85	CA	93.7
85	C	93.7
85	CB	93.7
85	O	93.7
85	CG	93.7
85	ND2	93.7
85	OD1	93.7
86	N	96.5
86	CA	96.5
86	C	96.5
86	CB	96.5
86	O	96.5
86	OG	96.5
87	N	97.8
87	CA	97.8
87	C	97.8
87	CB	97.8
87	O	97.8
87	CG	97.8
87	CD1	97.8
87	CD2	97.8
87	CE1	97.8
87	CE2	97.8
87	CZ	97.8
88	N	98.4
88	CA	98.4
88	C	98.4
88	CB	98.4
88	O	98.4
88	CG	98.4
88	SD	98.4
88	CE	98.4
89	N	98.4
89	CA	98.4
89	C	98.4
89	CB	98.4
89	O	98.4
89	CG1	98.4
89	CG2	98.4
90	N	98.4
90	CA	98.4
90	C	98.4
90	CB	98.4
90	O	98.4
90	CG	98.4
90	CD	98.4
91	N	98.2
91	CA	98.2
91	C	98.2
91	CB	98.2
91	O	98.2
91	CG1	98.2
91	CG2	98.2
92	N	97.7
92	CA	97.7
92	C	97.7
92	CB	97.7
92	O	97.7
92	CG	97.7
92	OD1	97.7
92	OD2	97.7
93	N	97.9
93	CA	97.9
93	C	97.9
93	CB	97.9
93	O	97.9
94	N	97.4
94	CA	97.4
94	C	97.4
94	CB	97.4
94	O	97.4
94	CG	97.4
94	CD	97.4
95	N	94.9
95	CA	94.9
95	C	94.9
95	CB	94.9
95	O	94.9
95	CG	94.9
95	ND2	94.9
95	OD1	94.9
96	N	94.7
96	CA	94.7
96	C	94.7
96	CB	94.7
96	O	94.7
96	CG	94.7
96	CD	94.7
97	N	95
97	CA	95
97	C	95
97	CB	95
97	O	95
97	CG	95
97	CD1	95
97	CD2	95
97	CE1	95
97	CE2	95
97	OH	95
97	CZ	95
98	N	95.3
98	CA	95.3
98	C	95.3
98	CB	95.3
98	O	95.3
98	CG	95.3
98	CD	95.3
98	NE	95.3
98	NH1	95.3
98	NH2	95.3
98	CZ	95.3
99	N	94
99	CA	94
99	C	94
99	CB	94
99	O	94
99	OG	94
100	N	93.1
100	CA	93.1
100	C	93.1
100	CB	93.1
100	O	93.1
100	CG	93.1
100	CD	93.1
100	OE1	93.1
100	OE2	93.1
101	N	95.5
101	CA	95.5
101	C	95.5
101	CB	95.5
101	O	95.5
101	CG	95.5
101	ND2	95.5
101	OD1	95.5
102	N	96.9
102	CA	96.9
102	C	96.9
102	CB	96.9
102	O	96.9
102	SG	96.9
103	N	97.3
103	CA	97.3
103	C	97.3
103	CB	97.3
103	O	97.3
103	CG	97.3
103	CD1	97.3
103	CD2	97.3
104	N	96.9
104	CA	96.9
104	C	96.9
104	CB	96.9
104	O	96.9
104	SG	96.9
105	N	97.3
105	CA	97.3
105	C	97.3
105	CB	97.3
105	O	97.3
105	CG1	97.3
105	CG2	97.3
106	N	95.7
106	CA	95.7
106	C	95.7
106	CB	95.7
106	O	95.7
106	CG	95.7
106	CD	95.7
106	NE2	95.7
106	OE1	95.7
107	N	95.4
107	CA	95.4
107	C	95.4
107	CB	95.4
107	O	95.4
107	CG	95.4
107	ND2	95.4
107	OD1	95.4
108	N	97.4
108	CA	97.4
108	C	97.4
108	CB	97.4
108	O	97.4
108	CG1	97.4
108	CG2	97.4
108	CD1	97.4
109	N	97.1
109	CA	97.1
109	C	97.1
109	CB	97.1
109	O	97.1
109	CG	97.1
109	CD1	97.1
109	CD2	97.1
110	N	95.8
110	CA	95.8
110	C	95.8
110	CB	95.8
110	O	95.8
110	CG	95.8
110	CD	95.8
110	CE	95.8
110	NZ	95.8
111	N	96.1
111	CA	96.1
111	C	96.1
111	CB	96.1
111	O	96.1
111	CG	96.1
111	CD1	96.1
111	CD2	96.1
112	N	97.1
112	CA	97.1
112	C	97.1
112	CB	97.1
112	O	97.1
112	CG	97.1
112	SD	97.1
112	CE	97.1
113	N	95.2
113	CA	95.2
113	C	95.2
113	CB	95.2
113	O	95.2
113	CG	95.2
113	CD	95.2
113	NE2	95.2
113	OE1	95.2
114	N	95.2
114	CA	95.2
114	C	95.2
114	CB	95.2
114	O	95.2
114	CG	95.2
114	CD	95.2
114	OE1	95.2
114	OE2	95.2
115	N	95.1
115	CA	95.1
115	C	95.1
115	CB	95.1
115	O	95.1
115	CG	95.1
115	CD	95.1
115	CE	95.1
115	NZ	95.1
116	N	95.3
116	CA	95.3
116	C	95.3
116	CB	95.3
116	O	95.3
116	CG	95.3
116	CD	95.3
116	OE1	95.3
116	OE2	95.3
117	N	96.1
117	CA	96.1
117	C	96.1
117	CB	96.1
117	O	96.1
117	CG2	96.1
117	OG1	96.1
118	N	96.1
118	CA	96.1
118	C	96.1
118	O	96.1
119	N	98.1
119	CA	98.1
119	C	98.1
119	CB	98.1
119	O	98.1
119	CG	98.1
119	CD1	98.1
119	CD2	98.1
120	N	98.5
120	CA	98.5
120	C	98.5
120	CB	98.5
120	O	98.5
120	CG	98.5
120	ND2	98.5
120	OD1	98.5
121	N	98.8
121	CA	98.8
121	C	98.8
121	CB	98.8
121	O	98.8
121	CG1	98.8
121	CG2	98.8
122	N	98.8
122	CA	98.8
122	C	98.8
122	CB	98.8
122	O	98.8
122	CG	98.8
122	CD1	98.8
122	CD2	98.8
122	CE1	98.8
122	CE2	98.8
122	CZ	98.8
123	N	98.8
123	CA	98.8
123	C	98.8
123	CB	98.8
123	O	98.8
123	CG	98.8
123	CD1	98.8
123	CD2	98.8
124	N	98.6
124	CA	98.6
124	C	98.6
124	CB	98.6
124	O	98.6
124	CG	98.6
124	CD1	98.6
124	CD2	98.6
125	N	97.8
125	CA	97.8
125	C	97.8
125	CB	97.8
125	O	97.8
125	CG	97.8
125	OD1	97.8
125	OD2	97.8
126	N	97.2
126	CA	97.2
126	C	97.2
126	CB	97.2
126	O	97.2
126	CG	97.2
126	SD	97.2
126	CE	97.2
127	N	96.6
127	CA	96.6
127	C	96.6
127	CB	96.6
127	O	96.6
127	SG	96.6
128	N	96.5
128	CA	96.5
128	C	96.5
128	CB	96.5
128	O	96.5
128	CG	96.5
128	CD	96.5
128	NE	96.5
128	NH1	96.5
128	NH2	96.5
128	CZ	96.5
129	N	95.6
129	CA	95.6
129	C	95.6
129	CB	95.6
129	O	95.6
129	CG	95.6
129	CD	95.6
129	CE	95.6
129	NZ	95.6
130	N	94.4
130	CA	94.4
130	C	94.4
130	CB	94.4
130	O	94.4
130	CG	94.4
130	CD	94.4
130	NE	94.4
130	NH1	94.4
130	NH2	94.4
130	CZ	94.4
131	N	94.9
131	CA	94.9
131	C	94.9
131	CB	94.9
131	O	94.9
131	CG	94.9
131	ND2	94.9
131	OD1	94.9
132	N	93.4
132	CA	93.4
132	C	93.4
132	CB	93.4
132	O	93.4
132	CG	93.4
132	OD1	93.4
132	OD2	93.4
133	N	92.8
133	CA	92.8
133	C	92.8
133	CB	92.8
133	O	92.8
133	CG	92.8
133	CD1	92.8
133	CD2	92.8
133	CE1	92.8
133	CE2	92.8
133	OH	92.8
133	CZ	92.8
134	N	91.1
134	CA	91.1
134	C	91.1
134	CB	91.1
134	O	91.1
134	CG	91.1
134	OD1	91.1
134	OD2	91.1
135	N	87.5
135	CA	87.5
135	C	87.5
135	CB	87.5
135	O	87.5
135	CG	87.5
135	OD1	87.5
135	OD2	87.5
136	N	85
136	CA	85
136	C	85
136	CB	85
136	O	85
136	CG2	85
136	OG1	85
137	N	80.6
137	CA	80.6
137	C	80.6
137	CB	80.6
137	O	80.6
137	CG1	80.6
137	CG2	80.6
137	CD1	80.6
138	N	75
138	CA	75
138	C	75
138	CB	75
138	O	75
138	CG	75
138	CD	75
139	N	71.9
139	CA	71.9
139	C	71.9
139	CB	71.9
139	O	71.9
139	CG1	71.9
139	CG2	71.9
139	CD1	71.9
140	N	72.1
140	CA	72.1
140	C	72.1
140	CB	72.1
140	O	72.1
140	CG	72.1
140	CD1	72.1
140	CD2	72.1
141	N	75.5
141	CA	75.5
141	C	75.5
141	CB	75.5
141	O	75.5
141	CG	75.5
141	OD1	75.5
141	OD2	75.5
142	N	79.5
142	CA	79.5
142	C	79.5
142	CB	79.5
142	O	79.5
143	N	86.2
143	CA	86.2
143	C	86.2
143	CB	86.2
143	O	86.2
143	CG	86.2
143	CD1	86.2
143	CD2	86.2
144	N	88.7
144	CA	88.7
144	C	88.7
144	CB	88.7
144	O	88.7
144	CG	88.7
144	CD	88.7
144	CE	88.7
144	NZ	88.7
145	N	89.6
145	CA	89.6
145	C	89.6
145	CB	89.6
145	O	89.6
145	CG1	89.6
145	CG2	89.6
146	N	90.6
146	CA	90.6
146	C	90.6
146	CB	90.6
146	O	90.6
146	CG2	90.6
146	OG1	90.6
147	N	94.6
147	CA	94.6
147	C	94.6
147	CB	94.6
147	O	94.6
148	N	96.9
148	CA	96.9
148	C	96.9
148	CB	96.9
148	O	96.9
148	CG	96.9
148	ND2	96.9
148	OD1	96.9
149	N	98
149	CA	98
149	C	98
149	CB	98
149	O	98
149	CG1	98
149	CG2	98
149	CD1	98
150	N	98.6
150	CA	98.6
150	C	98.6
150	CB	98.6
150	O	98.6
150	CG1	98.6
150	CG2	98.6
151	N	98.5
151	CA	98.5
151	C	98.5
151	CB	98.5
151	O	98.5
151	CG	98.5
151	CD1	98.5
151	CD2	98.5
151	CE1	98.5
151	CE2	98.5
151	CZ	98.5
152	N	98.4
152	CA	98.4
152	C	98.4
152	O	98.4
153	N	98.3
153	CA	98.3
153	C	98.3
153	CB	98.3
153	O	98.3
153	CG	98.3
153	CD1	98.3
153	CD2	98.3
153	CE1	98.3
153	CE2	98.3
153	OH	98.3
153	CZ	98.3
154	N	97
154	CA	97
154	C	97
154	CB	97
154	O	97
155	N	96.6
155	CA	96.6
155	C	96.6
155	CB	96.6
155	O	96.6
155	CG2	96.6
155	OG1	96.6
156	N	94.6
156	CA	94.6
156	C	94.6
156	CB	94.6
156	O	94.6
156	SG	94.6
157	N	93.8
157	CA	93.8
157	C	93.8
157	CB	93.8
157	O	93.8
157	CG	93.8
157	CD	93.8
157	NE2	93.8
157	OE1	93.8
158	N	93.3
158	CA	93.3
158	C	93.3
158	O	93.3
159	N	94.6
159	CA	94.6
159	C	94.6
159	CB	94.6
159	O	94.6
160	N	93.6
160	CA	93.6
160	C	93.6
160	CB	93.6
160	O	93.6
160	CG	93.6
160	CD	93.6
160	OE1	93.6
160	OE2	93.6
161	N	92.3
161	CA	92.3
161	C	92.3
161	CB	92.3
161	O	92.3
162	N	90.2
162	CA	90.2
162	C	90.2
162	CB	90.2
162	O	90.2
162	CG	90.2
162	CD1	90.2
162	CD2	90.2
162	CE1	90.2
162	CE2	90.2
162	CZ	90.2
163	N	87.5
163	CA	87.5
163	C	87.5
163	CB	87.5
163	O	87.5
163	CG	87.5
163	CD	87.5
163	OE1	87.5
163	OE2	87.5
164	N	79.9
164	CA	79.9
164	C	79.9
164	CB	79.9
164	O	79.9
164	CG1	79.9
164	CG2	79.9
164	CD1	79.9
165	N	70.6
165	CA	70.6
165	C	70.6
165	CB	70.6
165	O	70.6
165	CG	70.6
165	CD	70.6
165	NE2	70.6
165	OE1	70.6
166	N	58.9
166	CA	58.9
166	C	58.9
166	CB	58.9
166	O	58.9
166	CG	58.9
166	CD2	58.9
166	ND1	58.9
166	CE1	58.9
166	NE2	58.9
167	N	56.3
167	CA	56.3
167	C	56.3
167	CB	56.3
167	O	56.3
167	OG	56.3
168	N	58.8
168	CA	58.8
168	C	58.8
168	O	58.8
169	N	62.5
169	CA	62.5
169	C	62.5
169	CB	62.5
169	O	62.5
169	CG	62.5
169	CD1	62.5
169	CD2	62.5
170	N	78.8
170	CA	78.8
170	C	78.8
170	CB	78.8
170	O	78.8
171	N	86.8
171	CA	86.8
171	C	86.8
171	CB	86.8
171	O	86.8
171	CG	86.8
171	ND2	86.8
171	OD1	86.8
172	N	90.7
172	CA	90.7
172	C	90.7
172	O	90.7
173	N	92.7
173	CA	92.7
173	C	92.7
173	CB	92.7
173	O	92.7
173	CG1	92.7
173	CG2	92.7
173	CD1	92.7
174	N	95.6
174	CA	95.6
174	C	95.6
174	CB	95.6
174	O	95.6
174	CG	95.6
174	CD1	95.6
174	CD2	95.6
174	CE1	95.6
174	CE2	95.6
174	CZ	95.6
175	N	95.5
175	CA	95.5
175	C	95.5
175	CB	95.5
175	O	95.5
175	CG	95.5
175	SD	95.5
175	CE	95.5
176	N	93.6
176	CA	93.6
176	C	93.6
176	CB	93.6
176	O	93.6
176	CG	93.6
176	CD	93.6
176	CE	93.6
176	NZ	93.6
177	N	95.3
177	CA	95.3
177	C	95.3
177	CB	95.3
177	O	95.3
177	CG	95.3
177	CD1	95.3
177	CD2	95.3
177	CE1	95.3
177	CE2	95.3
177	CZ	95.3
178	N	97.2
178	CA	97.2
178	C	97.2
178	CB	97.2
178	O	97.2
178	CG	97.2
178	CD1	97.2
178	CD2	97.2
179	N	95.5
179	CA	95.5
179	C	95.5
179	CB	95.5
179	O	95.5
179	CG	95.5
179	CD	95.5
179	CE	95.5
179	NZ	95.5
180	N	95.7
180	CA	95.7
180	C	95.7
180	CB	95.7
180	O	95.7
180	CG	95.7
180	OD1	95.7
180	OD2	95.7
181	N	97.4
181	CA	97.4
181	C	97.4
181	CB	97.4
181	O	97.4
181	CG	97.4
181	CD	97.4
181	NE	97.4
181	NH1	97.4
181	NH2	97.4
181	CZ	97.4
182	N	97.2
182	CA	97.2
182	C	97.2
182	CB	97.2
182	O	97.2
182	CG	97.2
182	CD1	97.2
182	CD2	97.2
183	N	97.8
183	CA	97.8
183	C	97.8
183	CB	97.8
183	O	97.8
183	CG	97.8
183	CD1	97.8
183	CD2	97.8
184	N	97.9
184	CA	97.9
184	C	97.9
184	CB	97.9
184	O	97.9
184	CG	97.9
184	CD	97.9
184	OE1	97.9
184	OE2	97.9
185	N	97.4
185	CA	97.4
185	C	97.4
185	CB	97.4
185	O	97.4
185	CG	97.4
185	OD1	97.4
185	OD2	97.4
186	N	97.7
186	CA	97.7
186	C	97.7
186	CB	97.7
186	O	97.7
186	CG	97.7
186	CD	97.7
186	CE	97.7
186	NZ	97.7
187	N	98
187	CA	98
187	C	98
187	CB	98
187	O	98
187	CG	98
187	CD	98
187	CE	98
187	NZ	98
188	N	98.2
188	CA	98.2
188	C	98.2
188	CB	98.2
188	O	98.2
188	CG1	98.2
188	CG2	98.2
188	CD1	98.2
189	N	98.2
189	CA	98.2
189	C	98.2
189	CB	98.2
189	O	98.2
189	CG2	98.2
189	OG1	98.2
190	N	98.3
190	CA	98.3
190	C	98.3
190	CB	98.3
190	O	98.3
190	CG1	98.3
190	CG2	98.3
191	N	98.4
191	CA	98.4
191	C	98.4
191	CB	98.4
191	O	98.4
191	CG	98.4
191	CD1	98.4
191	CD2	98.4
192	N	98.5
192	CA	98.5
192	C	98.5
192	CB	98.5
192	O	98.5
192	CG	98.5
192	CD1	98.5
192	CD2	98.5
193	N	98.2
193	CA	98.2
193	C	98.2
193	CB	98.2
193	O	98.2
193	CG	98.2
193	OD1	98.2
193	OD2	98.2
194	N	98.2
194	CA	98.2
194	C	98.2
194	CB	98.2
194	O	98.2
194	CG	98.2
194	CD	98.2
194	OE1	98.2
194	OE2	98.2
195	N	97.7
195	CA	97.7
195	C	97.7
195	CB	97.7
195	O	97.7
195	CG1	97.7
195	CG2	97.7
196	N	97
196	CA	97
196	C	97
196	CB	97
196	O	97
197	N	96.3
197	CA	96.3
197	C	96.3
197	CB	96.3
197	O	96.3
197	CG	96.3
197	CD	96.3
197	OE1	96.3
197	OE2	96.3
198	N	95.2
198	CA	95.2
198	C	95.2
198	CB	95.2
198	O	95.2
198	CG	95.2
198	OD1	95.2
198	OD2	95.2
199	N	94.1
199	CA	94.1
199	C	94.1
199	CB	94.1
199	O	94.1
199	CG	94.1
199	SD	94.1
199	CE	94.1
200	N	92.5
200	CA	92.5
200	C	92.5
200	O	92.5
201	N	92.4
201	CA	92.4
201	C	92.4
201	CB	92.4
201	O	92.4
201	CG	92.4
201	CD	92.4
201	CE	92.4
201	NZ	92.4
202	N	89.3
202	CA	89.3
202	C	89.3
202	CB	89.3
202	O	89.3
202	SG	89.3
203	N	87.4
203	CA	87.4
203	C	87.4
203	CB	87.4
203	O	87.4
203	CG	87.4
203	CD2	87.4
203	ND1	87.4
203	CE1	87.4
203	NE2	87.4
204	N	85.1
204	CA	85.1
204	C	85.1
204	CB	85.1
204	O	85.1
204	CG	85.1
204	CD1	85.1
204	CD2	85.1
205	N	86
205	CA	86
205	C	86
205	CB	86
205	O	86
205	CG2	86
205	OG1	86
206	N	87.6
206	CA	87.6
206	C	87.6
206	CB	87.6
206	O	87.6
206	CG	87.6
206	CD	87.6
206	CE	87.6
206	NZ	87.6
207	N	86.7
207	CA	86.7
207	C	86.7
207	O	86.7
208	N	89.7
208	CA	89.7
208	C	89.7
208	CB	89.7
208	O	89.7
208	CG	89.7
208	CD	89.7
208	CE	89.7
208	NZ	89.7
209	N	94.1
209	CA	94.1
209	C	94.1
209	CB	94.1
209	O	94.1
209	CG	94.1
209	CD	94.1
209	NE2	94.1
209	OE1	94.1
210	N	95.1
210	CA	95.1
210	C	95.1
210	CB	95.1
210	O	95.1
211	N	96.8
211	CA	96.8
211	C	96.8
211	CB	96.8
211	O	96.8
211	CG	96.8
211	CD1	96.8
211	CD2	96.8
212	N	97.5
212	CA	97.5
212	C	97.5
212	CB	97.5
212	O	97.5
212	CG	97.5
212	CD	97.5
212	OE1	97.5
212	OE2	97.5
213	N	97.9
213	CA	97.9
213	C	97.9
213	CB	97.9
213	O	97.9
213	CG1	97.9
213	CG2	97.9
213	CD1	97.9
214	N	96.7
214	CA	96.7
214	C	96.7
214	CB	96.7
214	O	96.7
214	CG	96.7
214	CD	96.7
214	NE	96.7
214	NH1	96.7
214	NH2	96.7
214	CZ	96.7
215	N	97
215	CA	97
215	C	97
215	CB	97
215	O	97
215	OG	97
216	N	96.2
216	CA	96.2
216	C	96.2
216	CB	96.2
216	O	96.2
216	OG	96.2
217	N	96.8
217	CA	96.8
217	C	96.8
217	CB	96.8
217	O	96.8
217	CG	96.8
217	CD1	96.8
217	CD2	96.8
218	N	94.9
218	CA	94.9
218	C	94.9
218	CB	94.9
218	O	94.9
218	OG	94.9
219	N	95.1
219	CA	95.1
219	C	95.1
219	CB	95.1
219	O	95.1
219	CG	95.1
219	CD	95.1
219	OE1	95.1
219	OE2	95.1
220	N	95.5
220	CA	95.5
220	C	95.5
220	CB	95.5
220	O	95.5
220	CG	95.5
220	CD	95.5
220	CE	95.5
220	NZ	95.5
221	N	97.3
221	CA	97.3
221	C	97.3
221	CB	97.3
221	O	97.3
221	CG	97.3
221	CD	97.3
221	NE	97.3
221	NH1	97.3
221	NH2	97.3
221	CZ	97.3
222	N	97.9
222	CA	97.9
222	C	97.9
222	CB	97.9
222	O	97.9
223	N	97.8
223	CA	97.8
223	C	97.8
223	CB	97.8
223	O	97.8
223	CG	97.8
223	CD1	97.8
223	CD2	97.8
224	N	97.7
224	CA	97.7
224	C	97.7
224	CB	97.7
224	O	97.7
224	CG2	97.7
224	OG1	97.7
225	N	97.3
225	CA	97.3
225	C	97.3
225	CB	97.3
225	O	97.3
225	CG	97.3
225	OD1	97.3
225	OD2	97.3
226	N	95.4
226	CA	95.4
226	C	95.4
226	CB	95.4
226	O	95.4
226	CG	95.4
226	CD	95.4
227	N	92.4
227	CA	92.4
227	C	92.4
227	CB	92.4
227	O	92.4
227	CG1	92.4
227	CG2	92.4
227	CD1	92.4
228	N	84.9
228	CA	84.9
228	C	84.9
228	CB	84.9
228	O	84.9
228	CG	84.9
228	CD	84.9
228	NE2	84.9
228	OE1	84.9
229	N	66.1
229	CA	66.1
229	C	66.1
229	O	66.1
230	N	56.9
230	CA	56.9
230	C	56.9
230	CB	56.9
230	O	56.9
230	CG2	56.9
230	OG1	56.9
231	N	57.9
231	CA	57.9
231	C	57.9
231	CB	57.9
231	O	57.9
231	CG	57.9
231	CD	57.9
231	OE1	57.9
231	OE2	57.9
232	N	63
232	CA	63
232	C	63
232	CB	63
232	O	63
232	CG	63
232	CD1	63
232	CD2	63
232	CE1	63
232	CE2	63
232	OH	63
232	CZ	63
233	N	73.4
233	CA	73.4
233	C	73.4
233	CB	73.4
233	O	73.4
233	OG	73.4
234	N	77.2
234	CA	77.2
234	C	77.2
234	CB	77.2
234	O	77.2
235	N	77
235	CA	77
235	C	77
235	CB	77
235	O	77
235	CG	77
235	CD	77
235	OE1	77
235	OE2	77
236	N	78
236	CA	78
236	C	78
236	CB	78
236	O	78
236	OG	78
237	N	81.5
237	CA	81.5
237	C	81.5
237	CB	81.5
237	O	81.5
237	CG	81.5
237	CD1	81.5
237	CD2	81.5
238	N	81.2
238	CA	81.2
238	C	81.2
238	CB	81.2
238	O	81.2
238	CG1	81.2
238	CG2	81.2
239	N	82.1
239	CA	82.1
239	C	82.1
239	CB	82.1
239	O	82.1
239	CG	82.1
239	CD	82.1
239	NE	82.1
239	NH1	82.1
239	NH2	82.1
239	CZ	82.1
240	N	83.6
240	CA	83.6
240	C	83.6
240	CB	83.6
240	O	83.6
240	CG	83.6
240	ND2	83.6
240	OD1	83.6
241	N	84.3
241	CA	84.3
241	C	84.3
241	CB	84.3
241	O	84.3
241	CG	84.3
241	CD1	84.3
241	CD2	84.3
242	N	82.3
242	CA	82.3
242	C	82.3
242	CB	82.3
242	O	82.3
242	CG	82.3
242	CD	82.3
242	NE2	82.3
242	OE1	82.3
243	N	85.9
243	CA	85.9
243	C	85.9
243	CB	85.9
243	O	85.9
243	CG	85.9
243	CD1	85.9
243	CD2	85.9
243	CE2	85.9
243	CE3	85.9
243	NE1	85.9
243	CH2	85.9
243	CZ2	85.9
243	CZ3	85.9
244	N	86.5
244	CA	86.5
244	C	86.5
244	CB	86.5
244	O	86.5
245	N	84.3
245	CA	84.3
245	C	84.3
245	CB	84.3
245	O	84.3
245	CG	84.3
245	CD	84.3
245	CE	84.3
245	NZ	84.3
246	N	84.9
246	CA	84.9
246	C	84.9
246	CB	84.9
246	O	84.9
247	N	89.1
247	CA	89.1
247	C	89.1
247	CB	89.1
247	O	89.1
247	CG	89.1
247	CD2	89.1
247	ND1	89.1
247	CE1	89.1
247	NE2	89.1
248	N	91.6
248	CA	91.6
248	C	91.6
248	CB	91.6
248	O	91.6
248	CG	91.6
248	CD	91.6
248	OE1	91.6
248	OE2	91.6
249	N	94.3
249	CA	94.3
249	C	94.3
249	CB	94.3
249	O	94.3
249	CG	94.3
249	CD1	94.3
249	CD2	94.3
250	N	95.2
250	CA	95.2
250	C	95.2
250	CB	95.2
250	O	95.2
250	CG	95.2
250	CD	95.2
251	N	94.7
251	CA	94.7
251	C	94.7
251	CB	94.7
251	O	94.7
251	CG	94.7
251	CD	94.7
251	OE1	94.7
[truncated: 1,097 more rows]

## Sheet: Fig7
pdb_number, ranked_[x].pdb	PC1	PC2	chi2 of W580
1	-2.16627	10.2158	80.8523
2	-4.76441	14.8153	81.0944
3	1.70333	17.9626	-103.743
4	-2.02343	5.27191	81.4702
5	-10.8059	5.26243	78.2426
6	-5.86068	4.08582	79.5061
7	-17.3202	9.58549	78.7322
8	-18.3297	8.41281	80.9876
9	-11.4776	6.98675	79.2914
10	-5.15038	4.82906	77.0895
11	1.09598	5.82816	80.2269
12	-14.0159	5.72146	80.3518
13	-6.34171	7.78662	79.5094
14	1.34475	6.64268	84.0834
15	-4.26406	15.1977	81.9011
16	-4.77667	16.8655	84.5088
17	-6.25137	2.24511	80.0427
18	-13.6022	8.9731	78.9683
19	-6.69643	1.54047	80.1443
20	-4.77159	5.35787	80.7012
21	-1.48787	11.7024	80.6678
22	2.12508	8.4035	82.5105
23	-6.82529	3.59801	81.7054
24	-0.205917	5.59818	76.5803
25	-15.9386	7.16604	79.5295
26	-14.5902	9.06944	81.7837
27	0.368642	12.889	80.2348
28	-11.2557	7.99154	79.4287
29	-18.7472	1.59131	77.0619
30	-3.06201	8.02767	80.7112
31	-18.3587	10.2443	79.7688
32	24.6053	-8.82846	-100.06
33	-14.709	6.40814	76.4338
34	-0.665036	16.3215	79.6011
35	-4.74338	4.56658	79.4973
36	-12.8282	6.73795	78.7267
37	-16.5364	2.24545	77.6337
38	-20.403	3.20553	78.4615
39	-14.5333	16.3009	81.6907
40	-3.97699	7.05339	81.0927
41	-3.41432	5.79906	81.2195
42	-20.8324	-0.336719	78.2094
43	-17.1822	8.1665	81.4128
44	-5.76248	3.82293	81.6298
45	-4.42277	9.09403	82.3966
46	-4.80923	0.372555	79.7813
47	-18.6921	3.95446	77.3813
48	-22.9335	10.1093	77.5979
49	-7.329	0.11004	80.1475
50	2.50914	7.46605	81.5245
51	-16.2341	13.3004	76.0352
52	24.6723	-1.47653	-103.415
53	18.7202	-3.53505	-98.1535
54	-16.0749	3.37128	77.2978
55	-9.53344	6.52775	78.9337
56	-17.9767	6.77077	79.5069
57	5.06257	14.3582	-106.946
58	4.15526	10.5053	-101.345
59	-1.89761	14.2768	79.5666
60	-17.6034	9.13973	78.8941
61	0.979172	14.1251	6.13456
62	-15.3065	10.0957	76.0335
63	-20.2212	7.49206	79.6738
64	-2.50056	5.06005	80.6756
65	-21.0889	9.01863	77.5245
66	-11.7357	11.8308	80.0636
67	-0.0544119	3.78788	80.9156
68	-1.83612	1.48763	86.4787
69	2.46363	9.7364	77.1391
70	-17.0283	9.62621	79.8742
71	-8.03159	7.65989	78.7191
72	-2.27749	9.40206	77.6343
73	20.7679	8.81609	-93.4525
74	-13.6535	0.109877	79.1868
75	0.403232	12.619	-102.307
76	0.487505	7.26545	84.2795
77	-11.7762	18.3585	79.8668
78	27.3004	-2.2493	-101.215
79	-7.06674	10.2171	80.4761
80	-17.5141	14.0693	77.8849
81	-0.298117	7.55362	78.3322
82	0.412986	15.0035	76.579
83	-17.4762	5.57773	79.1321
84	-19.5417	9.05905	77.841
85	-19.6578	6.48616	80.6861
86	-20.5434	6.39345	77.7037
87	-21.483	10.8124	77.4637
88	-11.0907	9.16245	76.9871
89	-13.4856	7.90909	77.6067
90	21.7504	-1.10019	-97.8034
91	-13.7208	8.76649	81.0731
92	24.4819	2.03857	-97.3953
93	-4.96568	10.8373	81.1969
94	-15.0941	-0.238774	77.0065
95	-18.0684	10.8423	78.5834
96	-9.49144	8.53549	80.2661
97	-12.5129	13.3766	79.0695
98	-18.0119	3.33162	80.2962
99	-16.7899	11.7812	77.0084
100	5.02605	0.582709	81.3986
101	-19.8508	10.402	79.2449
102	-17.3282	4.83103	74.794
103	-17.4571	13.2448	76.6063
104	5.32197	14.0078	-105.393
105	-1.78007	0.955083	82.9294
106	-19.6752	13.2513	78.2779
107	-16.2734	10.1978	77.4437
108	-16.3514	7.48872	78.8985
109	-16.6273	4.19932	75.8771
110	-5.54866	8.68391	80.397
111	-9.99428	4.37832	78.6395
112	1.20748	15.1976	80.8812
113	-14.9683	8.69691	79.4171
114	4.73317	12.6456	-99.5766
115	0.981586	3.76008	78.5644
116	23.2057	3.15706	-97.2005
117	-18.4433	8.04435	81.6186
118	-18.7054	10.3345	77.8625
119	-2.22742	11.3565	81.0471
120	-18.802	14.539	79.3294
121	4.92251	13.8598	-99.4242
122	-17.467	-1.24795	79.8712
123	-14.479	5.5757	77.5414
124	20.9726	7.08665	-93.5569
125	-19.074	2.13669	77.8402
126	-7.32803	8.68652	79.5264
127	2.29228	10.7459	85.0888
128	-3.0564	7.32896	80.3682
129	-18.2163	3.33547	77.8328
130	1.40065	2.70609	80.2268
131	3.12765	7.44418	-102.486
132	21.9124	13.7901	-99.4986
133	-3.76561	3.68884	82.2642
134	24.026	2.658	-99.7647
135	-5.72594	6.8944	79.8791
136	-18.6607	14.2038	78.8165
137	5.64929	11.6854	-107.502
138	-22.0345	11.9628	78.6573
139	-20.1945	7.46588	78.1987
140	-17.2823	16.5861	80.6659
141	-22.6903	10.5775	79.4705
142	-16.048	5.6805	79.1582
143	-4.77871	6.49441	81.6245
144	-19.4808	7.97185	80.0933
145	-16.4983	11.5422	78.0447
146	-16.3398	13.7684	80.294
147	0.229005	12.5182	76.723
148	0.51651	5.99202	79.1795
149	0.495452	6.32724	80.8009
150	-12.8261	3.11768	76.5909
151	18.5723	5.3858	-93.8354
152	-15.8386	12.0851	78.2929
153	26.9176	4.25029	-97.1668
154	-10.0069	1.38697	80.855
155	0.778458	10.104	82.5599
156	5.87392	4.63849	82.4512
157	-3.37099	11.4279	79.8719
158	16.043	2.03959	-101.368
159	-22.5771	7.78724	80.9993
160	-19.0348	13.8569	79.3417
161	-16.947	4.87661	76.8004
162	-19.6589	19.2785	79.0439
163	24.6461	7.14205	-92.9206
164	-3.7799	14.6086	75.6268
165	4.94695	14.181	-102.727
166	-15.9275	7.75833	80.607
167	-10.3042	10.4951	81.8384
168	20.6542	14.6385	-94.0342
169	-6.31377	3.14872	82.1043
170	-1.74088	5.5979	78.2749
171	-2.13083	4.41405	82.6008
172	-12.482	15.9232	80.0847
173	-1.20347	3.75455	81.141
174	-17.9689	4.72267	76.0072
175	1.55424	-1.53443	79.0785
176	-15.9561	8.43267	82.0872
177	-23.5216	8.1999	78.0507
178	-3.40942	11.391	79.1278
179	-16.3193	-0.75653	78.6688
180	-5.31478	2.79489	77.7368
181	6.86186	11.5347	-102.278
182	-14.7294	13.4176	80.8004
183	-2.50146	12.6894	82.6626
184	-0.383053	17.7899	-106.304
185	-15.305	4.09314	79.3339
186	-17.2673	8.8002	81.7049
187	-4.02255	5.3528	80.0964
188	-15.8504	15.3495	77.6144
189	-3.11198	3.21069	84.2225
190	-1.20008	9.67213	74.1899
191	-21.8006	7.16122	80.0642
192	-20.8423	5.58987	78.467
193	-15.6103	6.93142	80.0889
194	-0.86124	17.9219	76.2705
195	26.2746	2.48578	-97.7337
196	-15.9729	12.2209	79.2397
197	-3.81177	5.1866	85.4971
198	2.97604	5.48533	77.6488
199	26.123	-14.0931	-96.253
200	25.6436	4.5968	-94.0596
201	4.56952	14.1084	84.9038
202	-17.9726	7.95484	80.0088
203	-12.2059	6.88426	77.8388
204	-3.41374	9.83943	79.9668
205	-0.418195	8.24032	82.1924
206	-18.1327	10.9551	78.1209
207	0.974419	8.69155	74.5063
208	24.4215	2.83734	-98.0728
209	2.52614	5.12807	84.2294
210	-22.6414	4.03332	75.7214
211	-15.8508	8.05593	76.1523
212	-15.8134	2.82777	80.9623
213	-18.1687	1.3894	78.3806
214	5.65037	9.19126	85.8185
215	21.0181	4.61922	-98.9597
216	-19.7968	8.90329	82.099
217	26.4095	-2.13674	-97.9996
218	-15.3068	2.43927	78.2731
219	-13.9689	4.56922	78.9007
220	-0.400893	8.55031	80.0056
221	-17.2365	2.42014	75.2291
222	-0.375161	0.717184	80.9016
223	-4.80264	8.16279	82.5895
224	0.0957277	3.9251	78.9317
225	2.66243	17.364	-106.8
226	-15.3478	15.1849	78.0998
227	25.7377	-2.76243	-97.7509
228	-17.5389	6.17432	79.0911
229	-18.5779	10.9951	77.273
230	24.5547	4.75852	-100.457
231	22.0936	10.1289	-92.9539
232	-21.825	8.92388	78.9686
233	-20.9732	12.6664	78.9581
234	22.2652	-1.55876	-95.6739
235	25.9336	0.885611	-96.6471
236	3.33421	9.38622	79.9775
237	11.8136	3.7016	-103.024
238	-2.53098	16.1444	78.3673
239	-13.84	7.55738	81.1135
240	25.5504	-1.40216	-102.63
241	-0.289404	8.68784	79.6601
242	-11.7672	4.11592	77.4223
243	-20.3518	-1.506	80.4604
244	-2.43892	13.1067	82.9789
245	1.76301	6.38249	80.3959
246	3.71863	11.4065	82.1138
247	-13.7073	8.73153	80.0983
248	-19.9338	16.4693	78.4776
249	-4.51882	10.8773	78.2915
250	-16.759	2.61547	77.5896
251	-0.576516	10.6414	77.929
252	-3.92827	7.63431	81.3645
253	-17.3493	11.3325	81.3879
254	24.1293	1.5497	-97.9707
255	-15.0301	6.46522	78.9342
256	24.3721	8.55459	-99.3734
257	-15.8909	7.80327	79.7088
258	24.7634	-5.14605	-99.5902
259	-19.6211	4.22454	82.0343
260	-20.8257	13.6871	81.6507
261	-9.10158	5.41433	78.4434
262	22.7917	1.10613	-95.7362
263	-5.00607	6.46849	79.711
264	-20.3084	7.27539	79.134
265	-17.8581	0.20349	78.0851
266	7.25422	6.23441	80.5763
267	-16.5727	7.59592	79.4762
268	-18.0235	7.6573	78.8944
269	6.04888	10.5735	-101.694
270	24.7099	-1.25901	-94.8491
271	-15.6213	10.279	76.3847
272	-1.25768	5.45389	83.3104
273	-19.5675	13.8774	79.0868
274	-14.1317	14.771	79.5723
275	25.1122	5.7941	-93.7286
276	-13.5861	8.6382	79.4161
277	-19.9408	5.30956	75.4153
278	-19.3404	10.5858	78.8849
279	-16.9213	13.7157	76.8515
280	-21.7204	6.16236	79.8108
281	-16.7063	2.06807	78.8238
282	1.92285	9.92175	82.7915
283	0.675928	3.04528	81.5029
284	-17.0558	10.77	79.5052
285	-17.2582	11.6015	77.936
286	-3.96342	4.40255	82.1869
287	-17.8382	11.0754	77.4751
288	-13.505	9.87726	78.7523
289	20.8211	-1.44336	-96.0504
290	-16.219	7.96405	77.7538
291	-16.763	6.37697	76.7529
292	0.670798	8.76626	89.1583
293	-18.7721	11.5303	78.5151
294	-3.16603	5.65013	78.4718
295	-21.141	7.19634	77.9835
296	-20.8067	6.11075	78.7971
297	25.4626	2.16428	-99.1953
298	-17.1138	7.18636	76.7195
299	-14.4222	7.32478	79.081
300	-22.4579	14.4025	79.7664
301	-19.2335	4.66242	77.0836
302	-15.755	9.19362	77.984
303	23.5697	0.397041	-95.0083
304	13.4189	4.62969	86.3046
305	-15.3585	2.08644	78.1901
306	-12.4709	8.96895	78.425
307	-2.79481	14.5972	87.6641
308	-18.0201	13.3422	83.4692
309	1.37105	4.47429	83.2114
310	-15.7246	9.57251	80.4526
311	-13.7083	8.91417	82.2401
312	-2.58613	15.2196	82.4828
313	23.23	8.14609	-96.6883
314	6.0154	7.92299	82.6105
315	-18.2313	1.25996	78.699
316	-17.0296	3.89961	77.9678
317	4.04275	9.10004	-105.822
318	22.527	-8.12102	-98.8706
319	24.1587	14.765	-93.2534
320	-1.98372	11.7868	79.6886
321	-18.7149	9.38211	80.9078
322	4.8485	5.86044	83.8682
323	22.1707	12.895	-98.9058
324	-16.6689	12.4479	79.2997
325	22.5116	5.0296	-97.1346
326	15.4108	8.93623	-93.7745
327	5.97499	-0.0141746	82.9644
328	-17.6593	5.40585	78.0864
329	2.31942	7.35329	79.9905
330	-1.11223	4.13509	83.02
331	-14.8725	6.57782	80.3099
332	-20.7434	10.6085	79.0556
333	28.4708	0.772767	-100.126
334	-13.4336	5.66001	79.7707
335	-21.1991	6.27686	78.2754
336	-14.3054	-1.03877	77.6029
337	-18.7508	9.95823	78.231
338	-21.3005	9.14422	79.8525
339	11.943	16.6756	85.2764
340	20.1321	-1.64709	-93.6442
341	22.6047	8.63291	-101.763
342	-15.1007	1.84552	79.8008
343	-6.09721	4.5424	78.7212
344	-18.6655	2.18477	77.857
345	-17.2786	12.7312	76.3787
346	-17.8522	7.56141	79.3748
347	-17.5668	11.6305	77.6817
348	-13.4207	1.47765	77.4109
349	-1.65489	11.9876	79.9857
350	-22.1192	14.4192	78.3287
351	3.08225	11.1003	-104.417
352	26.354	-4.49363	-93.9901
353	-23.194	13.5636	80.9003
354	23.4109	-2.00484	-105.521
355	-20.1983	5.77311	79.0424
356	-16.4552	0.285263	79.3199
357	25.1083	-1.53386	-102.018
358	-15.4494	9.82903	78.0994
359	-15.9907	12.7812	77.4818
360	-16.081	9.98128	79.2983
361	-16.4453	4.0771	82.0719
362	-16.1291	12.0401	81.3484
363	26.9422	6.69937	-94.7427
364	-14.8362	3.96684	81.1155
365	-19.7985	4.06616	77.8407
366	-10.6771	-0.189745	84.1284
367	22.3826	12.5489	-93.5476
368	3.3994	15.6554	79.7606
369	11.9242	1.65451	85.9285
370	-17.1158	7.12203	79.7472
371	-18.1951	1.25285	80.9023
372	-0.152807	3.57892	79.5698
373	-13.6561	9.24924	80.0226
374	-2.60037	6.59343	81.8365
375	-20.4101	9.68385	77.805
376	7.56273	7.19894	82.9483
377	-16.2392	8.93555	79.3503
378	2.38876	15.2185	80.2121
379	23.9515	1.07906	-98.1137
380	-3.47216	15.8756	79.7115
381	23.2189	4.56892	-97.4756
382	-13.518	13.3321	78.9001
383	18.3095	7.79842	-94.8449
384	-18.9177	12.1776	81.4672
385	-16.582	1.25777	79.2203
386	18.7141	8.58328	-100.022
387	5.24246	8.62045	83.3937
388	25.7947	-2.51564	-99.7971
389	-1.58279	3.81235	82.136
390	-18.5594	9.96119	81.5587
391	-17.667	14.9861	79.3202
392	-18.0977	11.7394	83.3118
393	16.4852	4.46374	-94.1006
394	-16.8905	14.7945	81.3981
395	-20.3583	6.87839	78.9187
396	-17.4881	3.04384	77.1337
397	19.3243	2.10028	-95.5149
398	-20.7923	11.1534	80.9277
399	-8.22762	6.02593	81.1909
400	0.842782	10.5424	80.0819
401	-1.58465	15.5992	78.0785
402	5.01527	6.66231	83.0052
403	-18.2325	12.3839	80.2458
404	-20.6528	7.31503	79.4593
405	1.26962	6.92342	78.726
406	11.6842	10.1123	-93.0713
407	-19.2459	7.73064	77.2645
408	-0.410357	10.1886	82.2313
409	-19.1694	7.61545	77.6302
410	20.1983	7.60753	-96.7102
411	-15.9674	3.4713	79.7618
412	-0.892247	6.03495	78.5028
413	-18.7622	8.81446	78.9626
414	22.2958	6.64389	-91.8778
415	-13.6296	3.40918	78.3346
416	-10.2658	7.27334	80.2504
417	16.7146	8.94987	-95.7685
418	15.3057	4.09753	-97.1864
419	20.2486	20.5317	-99.2793
420	17.9824	8.04752	-103.006
421	1.94234	12.1989	82.855
422	-3.26033	12.7923	82.5071
423	20.8919	11.4533	-92.3873
424	17.281	0.450871	-97.4999
425	-4.10443	14.3341	-100.498
426	-2.52864	2.30864	83.4937
427	3.81274	12.1846	77.1483
428	-14.8394	8.98685	81.0168
429	6.1329	15.6073	81.8123
430	-18.2276	8.70045	81.3867
431	-12.9795	6.75056	78.9561
432	0.800265	2.0631	77.203
433	24.1968	2.44898	-94.4152
434	-14.6272	0.398155	78.8569
435	-17.0438	14.5294	79.0294
436	22.4737	-2.28498	-94.1829
437	-18.8826	4.22132	82.4594
438	2.43032	9.10753	82.3105
439	2.83605	7.08453	80.7641
440	-11.8265	3.66702	74.139
441	-18.3106	8.30519	78.2219
442	17.6533	16.2163	-89.0775
443	-16.3265	7.51594	80.4301
444	23.2947	-0.153246	-100.705
445	1.67604	7.98056	82.9983
446	18.7947	3.50221	-101.21
447	-16.488	6.72886	79.9053
448	-19.2295	6.44615	77.8836
449	9.89723	11.3756	81.1244
450	21.1712	1.56888	-100.175
451	-21.2527	15.3777	78.828
452	0.731536	10.6712	79.6783
453	-0.464285	13.7823	82.1314
454	-19.5593	8.64353	80.5421
455	-16.316	10.5238	78.9738
456	-15.2122	4.93545	79.2275
457	13.4319	5.17958	109.711
458	-17.1725	8.47685	79.4824
459	3.53748	7.41573	79.9554
460	19.5406	-1.11812	-96.7738
461	22.7083	2.81121	-98.1293
462	-18.6206	5.20102	76.7351
463	-15.8551	16.6492	82.2444
464	-17.8549	4.01724	78.8921
465	22.8809	5.43855	-94.4441
466	-18.8257	10.3102	76.9348
467	-18.4183	7.89461	77.3752
468	-14.9614	5.38925	78.5969
469	24.2762	4.54365	-101.725
470	2.2105	6.10212	80.061
471	1.71682	11.6081	81.0742
472	21.2579	3.13129	-97.7192
473	-16.2327	11.81	79.6943
474	-16.1191	10.1237	79.395
475	17.1592	9.5667	-94.5951
476	-25.2815	14.8949	81.516
477	9.0896	6.39131	87.7724
478	11.2486	5.5108	-101.287
479	-14.8449	-4.17365	78.4572
480	-4.73102	14.9762	83.7919
481	19.4228	4.00271	-100.393
482	13.704	9.87624	88.355
483	-19.8613	12.0314	77.2727
484	23.405	-0.413431	-101.549
485	-16.0264	6.24351	77.9717
486	-15.3436	2.39941	79.8787
487	-21.3321	11.4725	74.5839
488	21.4967	4.29629	-98.2239
489	-19.6753	3.73972	77.7084
490	-14.81	4.9483	80.5297
491	-12.1475	3.32257	78.5061
492	-15.4897	17.2228	78.0198
493	-16.8684	5.91386	79.6459
494	15.8872	12.1884	-96.5436
495	-3.52743	13.2875	80.0398
496	-2.17107	15.6345	79.0664
497	-13.7152	11.9418	78.8102
498	-21.6245	12.0315	78.3371
499	-18.8116	9.32506	81.1334
500	0.882557	7.76908	81.346
501	24.2771	4.65928	-95.5747
502	-1.13376	9.75407	79.4339
503	21.1301	13.0942	-96.76
504	-16.7491	7.97829	79.5955
505	-4.33689	7.51001	76.8394
506	-16.6244	3.62204	81.1673
507	2.49261	5.43606	79.7926
508	5.34137	7.57473	81.9923
509	-15.7549	11.1873	79.3561
510	-21.5463	0.0084188	78.5638
511	-19.2418	11.1695	77.8669
512	-19.5595	8.27325	77.9728
513	-17.1918	3.95534	78.7713
514	-17.5971	9.00071	78.4666
515	20.8251	6.36844	-91.7044
516	23.56	1.79468	-93.8608
517	16.9076	14.6091	-96.7462
518	-16.7312	3.94961	81.7302
519	15.5037	6.62818	87.9576
520	27.6972	6.72558	-91.9487
521	4.43083	3.05654	80.3126
522	4.05724	12.4998	-101.929
523	5.7146	8.9943	-103.623
524	-18.0937	10.7662	78.8493
525	23.1537	4.43979	-93.9861
526	17.6657	10.3972	-98.5013
527	-23.4351	8.68421	79.7606
528	-17.0514	0.414593	80.9229
529	21.3649	2.7831	-93.8748
530	-16.1763	10.2946	79.9896
531	-16.4323	6.56563	78.2414
532	-24.4079	17.1142	81.7121
533	-3.26265	12.7171	80.1184
534	-1.02741	8.91389	79.5839
535	-15.5673	10.8127	78.327
536	20.5622	6.00746	-101.111
537	-21.815	6.85365	81.7947
538	-16.1021	7.40214	80.7573
539	8.77643	15.2486	90.5851
540	1.31651	4.4532	82.1714
541	24.7219	2.87075	-89.1877
542	-9.88873	15.8636	79.891
543	-16.0221	8.68913	79.0211
544	-16.9144	7.74967	80.2181
545	-12.6152	-2.07351	80.4966
546	25.6732	-0.51463	-94.8231
547	-12.4119	18.1581	81.1196
548	-17.6049	7.84824	77.8837
549	21.7834	6.96247	-96.4819
550	-15.6474	9.95455	80.9584
551	-14.8049	9.46177	79.1509
552	25.4652	-0.21674	-95.3268
553	-13.5406	7.39813	79.54
554	-19.521	14.8279	80.6805
555	22.7472	1.90849	-98.1952
556	23.0324	9.95092	-91.3079
557	22.3422	2.51862	-102.345
558	24.7674	7.18138	-91.7761
559	15.2495	7.62785	-96.6701
560	-9.72595	11.8264	80.4859
561	20.4567	10.5256	-97.1673
562	24.1515	-9.17481	-104.744
563	-20.771	16.6811	81.0465
564	24.859	1.11282	-93.6504
565	-12.422	4.80256	80.957
566	3.80937	9.7512	-103.056
567	-0.0786154	13.7562	76.8142
568	-3.08172	15.1161	81.8663
569	-18.212	7.42227	78.1216
570	-14.9924	9.71341	77.9158
571	-16.3621	3.77253	77.4284
572	-15.9723	11.6979	77.1258
573	-15.2126	6.26108	81.6868
574	18.5187	14.9119	-92.3444
575	-1.10499	6.97408	83.9791
576	-22.2225	13.98	82.5325
577	10.6024	5.14254	-104.163
578	21.22	13.6904	-99.1317
579	3.35777	3.77404	81.9158
580	-15.2186	15.9197	80.0807
581	-15.9039	13.4464	80.5776
582	20.9202	9.99298	-101.591
583	1.14817	8.81039	81.3075
584	14.9968	4.42332	-108.646
585	-19.6539	9.20294	81.3453
586	-19.3855	9.46656	79.3411
587	0.580724	17.4536	81.6663
588	-0.137999	9.73739	78.2512
589	0.851543	10.8888	83.7663
590	-14.7075	3.94454	76.3562
591	12.0442	11.485	-97.9961
592	27.5374	6.08354	-91.5609
593	-21.9698	9.20563	78.1243
594	-13.616	3.92756	78.7818
595	-17.8036	5.38739	79.8561
596	-18.0957	9.13136	77.601
597	4.82144	8.02618	81.0174
598	-17.5066	14.1295	80.4421
599	19.653	7.84551	-93.9244
600	2.20109	8.64186	81.8512
601	-20.1346	9.91312	80.1523
602	-18.9666	5.3657	77.9226
603	-1.78023	11.0363	79.8494
604	-12.6414	10.2535	80.5689
605	-16.8424	5.96532	79.8825
606	-15.523	6.69523	81.4358
607	10.1608	9.91286	-95.1367
608	-18.1061	4.94982	81.2179
609	19.9884	1.05506	-94.6532
610	-17.118	15.6373	78.1922
611	23.4544	4.83405	-96.09
612	-10.1835	-0.822925	79.829
613	-21.4367	11.5727	77.64
614	-5.08927	10.0893	-95.8419
615	19.9442	8.05155	-99.6339
616	23.4019	8.88332	-96.8389
617	22.2491	-0.686341	-96.2589
618	-18.1278	0.724264	81.5222
619	-0.841864	4.33436	80.2169
620	-19.4628	3.51264	80.3125
621	-14.7411	7.70803	79.938
622	27.4903	3.83682	-91.5867
623	-18.551	9.24158	78.3483
624	27.9617	8.36116	-97.098
625	5.70765	9.99246	-103.387
626	-16.3057	5.34322	80.8146
627	-11.4939	6.63791	79.6168
628	7.49331	16.0275	86.2213
629	20.762	-0.126337	-98.4273
630	-17.7338	8.79034	80.8778
631	1.47768	-4.86817	80.3488
632	-17.7177	6.84449	79.2665
633	-21.6097	3.74541	77.2716
634	-15.982	7.91809	76.8003
635	26.7804	3.7691	-90.3336
636	-16.3861	7.24673	77.9263
637	14.7475	5.72468	-102.501
638	-18.2403	4.57962	80.5018
639	21.5065	-2.12014	-93.9798
640	-22.0531	8.6619	79.1882
641	23.2039	9.88842	-99.119
642	29.0999	4.48093	-95.7266
643	23.5839	5.37463	-92.0111
644	-17.3015	6.66696	79.102
645	22.7688	8.03952	-98.4984
646	-13.9002	5.85842	81.6424
647	-17.8169	5.17757	81.7485
648	-25.7778	5.02284	78.4558
649	20.4356	9.26127	-93.2784
650	5.99331	8.00365	81.3433
651	21.8107	6.54556	-93.6117
652	-18.0698	10.8531	81.5076
653	0.69543	7.24232	87.1138
654	-21.017	9.74159	79.9725
655	28.1203	4.22991	-100.636
656	16.2382	9.51206	-95.7707
657	-15.3867	6.83506	78.5698
658	-20.2586	5.46372	80.9554
659	0.713276	-0.779785	76.3961
660	25.9913	4.51656	-101.461
661	21.2944	4.10235	-95.8761
662	-12.4756	9.34194	-101.372
663	23.3179	7.68668	-100.841
664	-18.4235	13.5557	79.4952
665	6.2319	8.49532	-105.01
666	-18.13	19.1154	80.4368
667	-19.2673	3.46705	80.9836
668	-15.9823	6.59817	78.178
669	19.8706	8.64497	-96.7328
670	18.845	16.5408	-91.8852
671	10.1836	6.77566	83.4628
672	-8.29666	10.9724	84.0439
673	-18.774	5.53132	80.1788
674	-21.0831	7.31099	79.6478
675	23.2202	7.08567	-94.3619
676	4.9153	5.19783	-103.744
677	23.1631	13.4584	-90.0145
678	1.87267	11.2652	85.1456
679	26.356	8.60811	-100.017
680	23.3037	11.1696	-93.187
681	1.21752	12.0795	84.6468
682	22.7718	6.75683	-104.5
683	-1.06704	22.8438	-102.866
684	-9.53832	2.06701	81.8553
685	-18.3627	9.19574	80.0516
686	20.4588	3.44703	-99.6866
687	22.9997	2.17614	-96.5125
688	16.7006	7.5325	90.8407
689	-20.8109	8.19494	80.0877
690	-18.7009	14.6579	78.9808
691	23.649	9.90562	-93.21
692	4.30424	6.66179	87.1903
693	23.1292	-1.5368	-103.133
694	-20.0706	10.1299	80.7701
695	10.7208	12.5504	-104.809
696	-16.0654	-1.04388	78.1531
697	-14.2918	14.758	79.7896
698	22.2183	8.06872	-94.9013
699	-21.0124	9.26767	81.3343
700	-13.5348	6.8537	82.1703
701	22.3614	16.8568	-90.8243
702	22.5397	0.423301	-99.5534
703	-5.50904	16.5662	77.3701
704	-17.7925	6.77809	79.4354
705	-14.3631	14.0474	77.4355
706	5.40322	10.1219	-103.982
707	23.5141	2.67685	-93.7827
708	1.00324	11.443	79.242
709	19.65	15.3923	-99.2555
710	18.1001	7.80227	-98.0123
711	-21.2714	9.59349	77.93
712	-15.5113	8.88857	79.3523
713	1.8737	4.14864	81.9672
714	-9.96498	9.24857	79.3539
715	-21.8694	5.22715	76.9011
716	2.52723	4.45659	79.4616
717	-1.40777	4.51028	78.5233
718	-18.0439	5.38032	79.6049
719	18.3661	10.7815	-101.208
720	-17.7916	5.72792	78.5866
721	-17.9937	15.215	83.4408
722	-23.4596	8.39654	80.7679
723	-15.3917	1.54	81.6585
724	-9.6964	10.8921	79.9826
725	-16.8117	10.7451	79.6304
726	-15.9093	8.95698	77.295
727	-20.0518	11.7574	79.3892
728	20.4639	3.10853	-96.9348
729	-16.0045	12.8769	80.9297
730	-7.66774	7.83046	82.8283
731	-22.198	10.9393	75.5506
732	-19.5469	11.1661	80.4485
733	22.4816	7.36266	-93.3563
734	7.40948	4.05124	86.9569
735	-21.8887	16.1793	78.2743
736	24.8725	-5.57379	-102.212
737	-19.6745	10.3522	80.5745
738	-13.479	10.8177	81.2155
739	1.84274	6.92441	80.8453
740	22.2621	-4.29681	-99.4238
741	24.9206	-2.78896	-101.033
742	23.3366	1.2031	-92.0753
743	-17.7431	5.45962	78.7654
744	7.02776	8.71681	84.153
745	7.39348	8.21277	85.8556
746	-13.0461	9.12404	81.5918
747	-20.5466	8.83239	80.6265
748	-18.9021	10.154	81.5587
749	-18.9642	4.46096	80.6127
750	11.4594	8.67757	-97.8812
751	-17.7431	6.37591	79.4693
752	25.9592	7.67853	-93.5508
753	18.1138	5.76684	-116.854
754	22.5413	8.6722	-90.5213
755	-16.8634	8.9688	78.9662
756	-1.27228	11.3028	81.5075
757	-18.9008	6.68827	78.8314
758	-7.55131	21.4893	80.528
759	1.25205	2.32519	79.0878
760	6.84323	-2.06761	81.2139
761	-6.71561	4.76017	83.1232
762	21.9593	1.59728	-103.481
763	-21.4527	2.56753	81.7038
764	23.1233	10.4628	-98.4599
765	-15.7735	6.01578	81.5204
766	21.1837	1.0307	-91.6254
767	-3.53466	5.21652	81.7131
768	-8.58964	16.4319	80.8777
769	19.7426	9.27464	-94.7115
770	-19.9491	5.99523	81.0555
771	2.84339	8.10268	78.1246
772	20.7114	6.15349	-98.4579
773	20.0984	1.71661	-105.113
774	-8.63201	-0.463692	81.3293
775	19.0643	11.4983	-95.4364
776	-24.4064	14.2853	80.4506
777	2.96914	15.0673	83.4022
778	-14.8777	10.1587	80.3442
779	-14.2469	-9.28368	80.5591
780	22.2481	-1.89766	-103.544
781	-28.9259	8.69532	80.53
782	-0.928321	10.8153	77.6638
783	-12.8169	10.4369	82.3862
784	12.7694	2.42176	-101.399
785	-17.6801	8.18189	83.0596
786	23.4674	-1.67046	-98.3736
787	0.807904	6.87642	78.3687
788	17.3639	2.08021	-103.885
789	5.73497	8.50421	83.2882
790	-22.7566	9.15139	80.8203
791	15.6875	5.34481	-95.0229
792	26.4675	-3.16219	-100.741
793	-0.134958	17.5289	75.3936
794	-15.4677	14.7474	84.1067
795	24.7606	-3.35346	-97.4309
796	25.1234	-1.98149	-104.049
797	-11.752	1.12277	79.5345
798	-18.6441	2.18494	79.7538
799	-20.7686	9.87303	79.5907
800	22.2249	-6.08761	-102.812
801	-15.0305	4.59972	80.0347
802	-11.4348	7.93483	82.0306
803	23.3651	9.31268	-91.1197
804	12.989	7.26775	-100.138
805	-24.5001	4.42821	78.9137
806	6.84412	10.092	-97.4795
807	2.99664	8.14322	81.6048
808	-0.223515	9.4323	86.4522
809	-15.2957	2.60282	77.2507
810	0.181243	10.9895	80.1723
811	22.5767	-0.206038	-100.556
812	-15.9169	-10.9238	78.4933
813	22.8732	1.11492	-102.553
814	21.6142	7.48351	-98.282
815	15.3175	9.80413	-95.3179
816	-14.1266	6.63948	80.7146
817	19.3807	11.6395	-93.3955
818	22.6046	-6.76774	-97.8409
819	24.1564	-0.9349	-92.4815
820	18.058	3.8604	-98.1207
821	-14.7765	7.65337	78.4689
822	5.5637	10.9223	-104.044
823	6.81193	8.17092	-103.774
824	26.8417	-0.598719	-96.4181
825	30.374	13.4754	-95.0772
826	20.0284	10.6027	-100.033
827	-7.42827	15.5754	81.9643
828	-19.3661	9.12062	79.4568
829	29.445	-1.63611	-98.9326
830	-13.7562	3.63114	81.3602
831	24.1012	-1.29215	-101.215
832	20.7582	-4.32151	-99.5797
833	-2.58047	11.2365	79.8566
834	-13.8479	-9.44184	79.9423
835	-15.9247	-15.4301	78.8917
836	18.4678	-1.70676	-101.05
837	3.46004	11.3023	80.287
838	-15.19	7.07012	80.039
839	-12.2728	-11.1926	79.0013
840	22.2338	6.09833	-95.6341
841	-17.0176	-9.26146	77.4
842	5.77405	13.3951	81.8669
843	10.9195	1.33917	-112.182
844	-0.642706	6.0378	77.7545
845	19.8338	5.26337	-104.361
846	-1.47213	20.0906	79.3453
847	22.7543	-6.26998	-99.9963
848	23.2119	-3.37459	-94.9337
849	18.6286	3.74436	-102.198
850	25.9748	-1.91578	-97.3412
851	-12.7962	11.9374	80.2886
852	-7.96413	13.6366	77.2582
853	-5.73764	8.30307	81.7432
854	22.6309	0.602972	-98.1628
855	-1.94151	5.91275	81.1791
856	20.5606	-3.70583	-100.247
857	-6.92892	2.28084	79.4022
858	-12.9439	-9.7283	78.8799
859	20.6101	-8.89176	-101.285
860	-2.59262	-13.9161	81.5817
861	0.106132	7.73044	80.6086
862	22.1038	-2.26353	-97.845
863	23.3128	-0.840667	-106.966
864	-14.7247	6.62614	81.8054
865	25.5694	-2.12209	-99.7885
866	21.1329	4.72848	-99.2464
867	4.17575	6.07421	81.314
868	23.523	8.04497	-97.7993
869	20.9431	0.635701	-104.831
870	24.9194	-4.28696	-101.047
871	4.36233	3.91812	79.3682
872	-13.2895	5.86981	80.6686
873	21.3115	-0.262344	-99.5394
874	-7.23899	11.3617	79.8554
875	24.181	-0.889653	-101.987
876	15.2072	2.04623	-105.1
877	-16.3093	-5.84743	78.4393
878	24.6032	-0.519091	-111.8
879	21.1991	9.10883	-100.263
880	20.7762	-0.282075	-94.1761
881	-3.1666	15.9281	-105.896
882	-13.9351	-11.4095	78.543
883	-19.0746	10.8297	77.5117
884	23.5024	7.75241	-106.39
885	16.7107	-0.677995	-101.694
886	-14.7855	12.3353	80.1459
887	-11.2623	-6.06914	80.1202
888	16.7618	7.91728	-94.7987
889	13.1127	6.43021	96.3974
890	29.3011	-1.64597	-99.9639
891	1.6953	8.29662	81.3412
892	18.6434	-0.73092	-101.053
893	-14.7762	-12.728	79.1404
894	23.0837	1.88654	-104.24
895	-26.1314	8.30709	80.5743
896	9.89228	3.629	-100.663
897	-1.59112	20.6805	-105.6
898	20.1397	-3.70829	-98.8043
899	-13.3268	-13.6044	75.859
900	21.8718	-0.778404	-101.469
901	-7.37819	20.2141	80.5919
902	15.4181	1.8112	-99.5394
903	20.016	8.45789	-93.7844
904	-16.9239	-9.88017	79.4734
905	18.5661	6.65421	-100.498
906	6.00537	15.8155	-104.759
907	-12.6738	-10.4481	78.9426
908	25.3141	-3.02815	-100.736
909	21.122	2.75396	-101.381
910	-6.57249	11.9115	81.1101
911	3.05281	12.1602	101.387
912	23.9143	-2.73638	-95.1992
913	21.8309	-4.2231	-97.3636
914	-6.05045	-14.2365	78.6182
915	1.02391	15.0419	81.0632
916	-5.05894	-16.6769	81.7495
917	11.3735	3.94221	-102.74
918	-13.4937	-14.4379	80.3289
919	-2.08345	12.2219	78.6026
920	-18.8526	-9.65836	79.9646
921	-16.8431	-17.4672	78.5776
922	23.5929	9.37589	-100.713
923	25.2942	1.85756	-98.4773
924	16.1063	6.56215	-99.8021
925	10.9851	3.89786	-101.207
926	4.50497	7.18983	80.2193
927	18.7492	1.80489	-100.587
928	1.65681	14.389	-108.642
929	5.58572	9.03833	-110.143
930	-14.3229	-5.14338	80.1138
931	25.1658	-6.88521	-104.272
932	21.4377	2.9318	-92.8629
933	22.8905	1.76579	-93.9159
934	-5.09701	-19.313	80.9605
935	17.8777	2.24548	-103.365
936	13.1592	1.72135	-101.319
937	-9.60457	-11.9253	77.5338
938	23.5862	-10.2591	-99.0824
939	22.7742	1.9967	-102.96
940	16.2689	1.72527	-104.409
941	-14.7803	-9.62286	80.3517
942	20.9172	-6.98402	-106.702
943	-15.8789	-10.5359	80.0871
944	19.0051	4.22639	-99.131
945	21.3767	4.8322	-99.592
946	15.6223	0.875284	-101.217
947	4.1569	4.16367	81.4018
948	18.8506	2.54746	-96.8445
949	25.4103	0.105196	-97.2393
950	27.6212	7.15057	-99.4422
951	24.6064	-1.35267	-97.2924
952	22.7421	3.44966	-98.272
953	24.53	1.8139	-95.0466
954	24.7949	-6.23018	-99.8117
955	-16.3183	-8.78848	77.1428
956	-19.0575	-5.31701	79.2645
957	19.8224	5.53375	-104.696
958	20.8465	-1.37384	-104.947
959	17.4659	-0.363465	-100.28
960	16.7807	1.30151	-102.03
961	26.4526	0.918503	-96.2845
962	-14.195	-8.45256	78.6489
963	7.83748	4.36785	91.5878
964	-11.8876	-12.0227	80.108
965	27.7872	0.656501	-93.9298
966	-18.294	-11.8449	79.4529
967	5.73958	11.8326	83.9822
968	-15.4943	-7.52765	79.4772
969	21.6696	0.977549	-101.931
970	-13.4683	-8.9438	80.1263
971	24.0377	-6.27286	-103.476
972	16.1855	5.22974	-103.099
973	-17.9631	-4.60358	80.2251
974	25.582	1.15438	-92.7797
975	23.6185	-1.25547	-105.154
976	23.424	-1.47232	-95.6328
977	-15.3377	-12.1171	78.6598
978	18.1	4.74426	-101.233
979	-18.9459	-6.53141	81.4534
980	18.233	1.88273	-99.2803
981	-14.5199	-15.4137	80.0574
982	-21.0918	9.37061	80.0711
983	-10.7157	-7.21978	81.7884
984	22.1272	6.51461	-100.305
985	-7.33665	-4.64295	80.2265
986	22.128	-0.290993	-96.1959
987	14.8494	4.89194	-101.401
988	23.5544	-12.8709	-102.56
989	-18.2343	-7.58711	80.7386
990	-16.3886	-9.78732	80.943
991	-11.9979	-11.0445	80.0527
992	22.293	-1.79336	-102.847
993	3.02499	8.12823	82.8532
994	17.6582	4.16935	-102.919
995	-16.2573	-6.09086	80.9654
996	9.72941	4.97328	-104.893
997	20.6403	0.627984	-102.093
998	-1.01309	6.61202	80.1438
999	26.3294	4.01578	-98.2416
1000	21.6401	-2.09471	-103.676
1001	23.6856	-10.5473	-102.008
1002	25.4421	-3.80734	-100.258
1003	20.1212	-3.98816	-105.692
1004	23.3912	-5.06904	-97.8915
1005	-5.64414	19.9142	80.0213
1006	-8.01594	-16.7594	82.3652
1007	-15.1971	-12.8552	78.8181
1008	21.7517	5.77973	-97.8281
1009	26.0472	7.53354	-99.2354
1010	-15.8957	-9.03976	80.3129
1011	-6.36904	-12.8081	81.5083
1012	-11.9292	-13.5299	79.5131
1013	-7.52703	-7.22804	78.3755
1014	20.8823	-2.46507	-97.1687
1015	-12.619	-13.7596	78.3555
1016	-12.7277	-8.1762	81.7829
1017	-4.75791	-16.4178	78.7645
1018	-12.1005	-10.0874	80.2734
1019	19.9518	4.86217	-98.7063
1020	-11.6487	-9.25234	78.5539
1021	23.7493	-7.24527	-104.772
1022	23.7798	-0.72698	-97.7758
1023	22.9775	-7.37085	-102.473
1024	-13.9605	-14.0569	78.8353
1025	22.2443	4.67195	-95.9522
1026	15.8324	0.566639	-107.6
1027	3.87548	-4.75116	83.1141
1028	20.7877	-10.3819	-105.06
1029	-0.944637	5.42945	83.6182
1030	-9.62041	-8.44138	81.567
1031	11.5474	5.08045	-104.976
1032	-8.99053	-8.20303	81.4331
1033	-16.2967	-9.80452	79.8118
1034	19.3536	0.292749	-104.028
1035	-5.45079	-9.95601	81.192
1036	15.5642	3.33315	-102.205
1037	25.5673	-1.8187	-103.956
1038	-14.3639	-10.1252	79.1934
1039	22.4057	-1.06982	-98.1129
1040	-7.30376	-14.3176	80.1674
1041	-14.2311	-15.6854	79.83
1042	-12.3944	-9.98715	80.3396
1043	-15.6741	-10.8576	78.2883
1044	-10.22	-13.0385	80.1845
1045	-11.588	-14.56	78.9501
1046	-14.8046	-6.25884	80.0192
1047	22.3632	-1.98145	-95.9629
1048	-16.4427	-8.82289	78.1509
1049	23.4364	-2.81666	-103.552
1050	29.2002	2.75649	-94.4699
1051	24.3859	-0.45705	-102.217
1052	-15.9136	-9.86391	79.7334
1053	24.081	1.86648	-98.2271
1054	-16.5073	-10.0881	81.1949
1055	-4.95076	-5.4284	82.2097
1056	-7.24856	2.95302	80.9049
1057	-4.20535	5.46604	79.6597
1058	-19.2734	19.7592	78.7681
1059	-18.0848	-14.1805	77.4142
1060	21.593	-3.61369	-103.466
1061	23.2532	0.510513	-98.464
1062	25.5827	-1.74189	-96.6925
1063	20.8773	-4.97635	-106.748
1064	-0.553967	5.83346	80.1177
1065	24.8057	-2.91893	-100.575
1066	-13.3959	-13.5027	79.6935
1067	21.24	-1.08642	-102.484
1068	23.755	2.1199	-96.4917
1069	24.5526	-1.6627	-98.5956
1070	-10.8859	-9.11274	79.4209
1071	24.4562	2.8039	-94.5672
1072	20.8966	-1.29087	-103.893
1073	-10.465	-13.6331	79.0876
1074	10.6137	0.99544	-103.069
1075	6.35761	5.26719	87.2849
1076	-10.7923	10.3095	80.8602
1077	-14.3249	-14.9443	76.4477
1078	16.6025	0.0656228	-101.947
1079	1.7367	1.41644	-109.545
1080	6.5377	4.07323	95.5883
1081	-3.18224	9.87526	79.5656
1082	21.7347	-0.49383	-96.279
1083	-14.1698	-15.2542	76.9194
1084	-12.2654	13.7888	80.2665
1085	-4.56965	-2.50999	83.2126
1086	-17.929	-9.27898	78.4299
1087	-11.0889	-8.38395	81.9076
1088	25.1971	5.27122	-94.0726
1089	-13.2081	-19.3785	78.7595
1090	19.9112	7.82965	-96.3204
1091	10.5713	-0.777666	-98.5665
1092	1.72172	-2.58545	-107.553
1093	3.6746	-3.57125	80.9721
1094	21.1753	-0.0728852	-96.0427
1095	27.7696	-7.34859	-95.5308
1096	-17.3138	-9.67512	77.587
1097	24.021	-1.33949	-101.777
1098	-14.068	-7.0183	82.129
1099	24.1167	-0.607097	-101.553
1100	12.7034	1.94532	-103.004
1101	22.3704	-3.13408	-101.761
1102	6.61813	2.45788	84.6796
1103	-15.4576	-13.4224	80.9383
1104	13.4689	2.3457	-102.038
1105	28.7322	-1.69048	-98.196
1106	-11.211	-6.65748	78.9891
1107	4.52579	1.41398	-100.136
1108	-13.1732	-8.79653	77.6279
1109	20.5897	2.78634	-101.67
1110	19.9525	-2.13457	-104.405
1111	-14.4978	-2.244	80.8248
1112	-11.7569	-19.5746	79.6027
1113	28.3724	2.19075	-93.3908
1114	23.1567	-0.0226675	-94.9548
1115	24.5084	-5.7098	-105.371
1116	-14.1091	-11.142	79.1226
1117	-8.45133	-10.4144	80.2545
1118	-3.4049	-1.47114	-111.515
1119	6.67381	4.22	83.9295
1120	-16.7948	-11.2209	79.6933
1121	-11.1097	-3.55529	80.904
1122	-9.95078	-14.3116	79.7005
1123	1.5908	9.64827	85.3837
1124	20.6484	-2.59468	-99.7011
1125	-14.4541	-13.1775	80.1256
1126	15.3821	7.86967	-99.0748
1127	-14.3026	5.26172	85.2885
1128	18.0868	4.08424	-100.978
1129	-6.36199	-16.089	80.7033
1130	20.8118	-1.44745	-94.5142
1131	24.5824	-2.41287	-100.633
1132	20.6047	-1.46389	-95.6601
1133	19.9142	-4.98033	-99.8242
1134	-15.3717	-10.8217	77.1849
1135	16.5042	0.193827	-99.9336
1136	-16.9337	-4.90753	80.1555
1137	-11.0806	-10.6276	82.9283
1138	19.2574	1.99132	-101.772
1139	-7.68043	12.5661	83.5504
1140	25.012	5.46638	-96.4508
1141	-19.0669	-8.96727	79.1706
1142	19.4514	2.25498	-106.28
1143	19.5953	-0.841556	-102.245
1144	13.1421	-4.8201	-101.529
1145	-13.9155	3.6151	82.1861
1146	-12.2977	-12.328	77.7033
1147	-27.654	-7.01074	81.2461
1148	-9.33845	-15.2879	82.6335
1149	18.3239	6.96034	-94.1242
1150	22.6649	-1.02958	-98.019
1151	-5.22383	-10.0281	81.7103
1152	2.74415	7.16764	81.7675
1153	21.6056	-3.11963	-102.738
1154	-10.4585	-16.9882	79.174
1155	26.7762	-3.75732	-100.34
1156	26.6557	7.76214	-98.0068
1157	-15.9344	-10.5728	81.281
1158	13.3991	-0.76963	-98.8358
1159	-20.676	-9.13135	79.4207
1160	-19.8992	-8.89391	77.7904
1161	-18.6871	-10.6115	80.6273
1162	-11.4902	-13.9759	82.369
1163	-17.4288	-9.53107	80.218
1164	20.8356	-1.56446	-97.1172
1165	-8.1192	-4.66062	80.164
1166	-15.4679	-13.9978	81.6286
1167	19.0917	-0.115177	-100.864
1168	-14.9956	-12.5232	80.4499
1169	25.8353	-5.07635	-99.0329
1170	-6.92952	-4.67611	82.5987
1171	23.2288	1.03882	-95.1125
1172	22.1425	2.00434	-105.892
1173	-0.246574	5.10684	80.5637
1174	-4.52065	-6.13044	81.0872
1175	18.2427	-1.5288	-97.8911
1176	25.1951	-0.0302377	-98.9503
1177	17.5469	0.330784	-102.636
1178	-4.11169	-13.2325	81.7777
1179	-16.2175	-3.96706	78.9665
1180	18.5588	-5.33837	-109.363
1181	20.6848	4.56116	-100.786
1182	19.9368	3.98821	-108.743
1183	-17.637	-14.5081	79.5337
1184	-12.1222	-7.87565	79.5651
1185	-10.8595	-8.04266	80.8682
1186	24.3022	7.72833	-98.8702
1187	2.20968	7.04806	83.1796
1188	-7.91205	-13.9471	82.8899
1189	-17.0089	-15.8255	78.86
1190	4.45185	8.48937	83.121
1191	-11.1465	-11.6318	78.2561
1192	-4.99122	-15.6019	80.8162
1193	3.38391	5.67392	82.733
1194	23.1697	-5.31428	-98.4785
1195	-10.9699	-8.63293	82.0824
1196	-14.284	-9.26731	78.0482
1197	-17.703	-13.3299	79.4678
1198	-7.26369	-9.68382	80.3538
1199	-14.6045	-10.5553	80.2131
1200	25.3366	-0.885549	-96.873
1201	-8.74881	-15.2836	79.2685
1202	-15.9439	-10.5884	79.044
1203	-9.95347	-7.00526	80.2564
1204	-6.23516	-8.94945	79.8192
1205	3.69603	9.86222	-102.933
1206	17.7427	3.57652	-102.577
1207	-16.1717	-11.403	80.3412
1208	26.8015	-1.61357	-97.9615
1209	-8.66471	-8.48915	81.4377
1210	22.1347	-1.13003	-96.0529
1211	10.5177	8.57213	-105.599
1212	27.8076	4.83404	-97.1194
1213	24.5347	14.3127	-99.014
1214	19.7996	12.6006	-100.863
1215	20.1297	-3.92943	-93.3331
1216	-15.5719	-6.81451	79.2512
1217	21.6777	1.92055	-98.8202
1218	25.7556	-2.87763	-94.7843
1219	-16.309	-18.7584	78.9526
1220	24.541	6.90306	-88.9347
1221	16.9031	8.93713	-99.2427
1222	-4.2424	-2.619	79.3336
1223	-13.7351	-11.988	81.9987
1224	26.0098	-2.5552	-98.9872
1225	27.3706	-7.34247	-95.9283
1226	4.65593	2.04982	-109.719
1227	18.768	7.05972	-99.6752
1228	1.5258	11.5606	86.0522
1229	-17.0956	-8.01935	80.2971
1230	-17.6822	-11.5463	79.5048
1231	24.7739	3.09903	-96.2711
1232	-14.4466	-9.83197	81.0309
1233	20.6919	0.515859	-96.5009
1234	-10.5509	-11.4102	80.2613
1235	24.565	-1.19141	-101.899
1236	-8.22557	-14.8772	80.7559
1237	-14.3519	-14.3444	80.5424
1238	-16.4836	-15.1879	78.9974
1239	-1.49671	-9.45058	84.5265
1240	-9.01556	-6.61138	80.5903
1241	11.1928	6.14094	109.457
1242	-12.4193	-7.87159	80.2974
1243	27.457	-1.67935	-90.8832
1244	-10.3902	1.29186	82.8878
1245	20.6376	1.13673	-97.2925
1246	26.2879	-2.31199	-98.1
1247	-9.22665	-13.2059	83.1252
1248	24.7579	-2.57276	-91.4614
1249	-0.0295321	0.950037	84.0317
1250	-8.95588	-3.87381	82.1622
1251	-17.2173	-7.67587	82.017
1252	18.0057	3.00017	-104.632
1253	21.8502	0.968934	-101.529
1254	-9.50407	10.6297	78.9468
1255	-10.0294	-1.6382	79.8536
1256	-10.2216	-5.31668	79.0522
1257	8.31439	0.720025	-117.222
1258	-12.2573	11.3496	80.7342
1259	-10.4557	-3.72601	80.8336
1260	-16.6103	-12.6553	78.6108
1261	22.72	-0.606072	-101.495
1262	-6.78116	-11.8103	80.776
1263	-7.73021	-11.8091	79.5446
1264	-6.52165	-11.6263	79.1769
1265	-9.50676	-1.47654	79.489
1266	-10.1731	-12.9808	81.0329
1267	-10.5851	-9.03606	80.5596
1268	-8.90778	-15.0073	81.1964
1269	-15.5931	-12.5999	81.0133
1270	-15.5661	-9.62799	79.2134
1271	11.3655	5.34878	-102.977
1272	-10.6473	-4.22224	77.2205
1273	-11.6953	-0.360894	83.0616
1274	22.8084	-1.49097	-97.1605
1275	-12.6468	-7.13885	79.6749
1276	2.37563	-12.036	84.4438
1277	21.607	1.07069	-91.9996
1278	22.7627	-0.394819	-98.8565
1279	15.7733	3.93656	-101.628
1280	-6.85559	-11.795	81.036
1281	-5.83405	-3.52832	81.4007
1282	-16.2375	-14.3365	78.349
1283	-10.7205	-4.72715	80.7613
1284	-8.1899	-15.5285	84.8406
1285	-14.9437	-10.2905	79.9104
1286	16.9549	-0.921618	-99.8627
1287	-5.63999	-3.45704	75.0394
1288	21.5888	-1.50316	-103.793
1289	-12.228	-13.2662	79.8611
1290	10.7222	5.68341	-103.087
1291	-20.197	-5.96591	80.1781
1292	-13.4848	-12.4222	79.0396
1293	9.39213	13.1055	89.0633
1294	-3.52726	1.49721	83.5039
1295	-12.9276	-13.8836	80.2157
1296	15.711	6.32037	-95.213
1297	-17.0547	-10.9462	80.2936
1298	20.6414	2.87581	-92.4401
1299	-2.58572	-5.41087	81.8621
1300	-15.7684	-12.6776	79.0839
1301	30.9167	-0.185298	-93.1557
1302	22.796	1.35747	-100.928
1303	2.01902	1.08167	85.6102
1304	24.6979	-7.94733	-96.2955
1305	-7.248	-12.8516	82.5862
1306	-5.49143	-6.39365	78.3762
1307	-12.2884	-10.4139	78.2014
1308	17.6102	2.79685	-96.8031
1309	-16.99	-3.33908	79.3458
1310	-15.5507	-10.9673	81.2705
1311	-16.5324	-11.6699	79.4153
1312	13.6699	5.51289	-104.107
1313	-12.1368	-4.41084	81.942
1314	-13.5144	-11.7797	80.3942
1315	-3.93244	-6.06141	82.0579
1316	-6.27128	-8.49521	81.421
1317	-15.949	-11.709	79.8538
1318	-12.3129	-10.0728	79.6153
1319	-6.42064	-12.5993	80.0408
1320	4.76298	-5.98875	81.4028
1321	-12.7767	-5.40735	79.9543
1322	-11.2182	-11.5996	81.1025
1323	-13.1082	-17.5831	81.2497
1324	25.0181	1.2856	-98.4323
1325	-8.63079	-5.39145	79.0461
1326	-4.60764	-0.657175	80.7042
1327	20.8262	-3.27012	-100.94
1328	15.6662	0.0962855	-105.361
1329	-3.04148	-5.82263	83.6919
1330	19.9153	3.99339	-96.4935
1331	-13.2741	-6.31366	82.1646
1332	-2.07211	-10.7315	84.0868
1333	-18.2014	-8.81276	80.7751
1334	23.6674	-2.82653	-102.681
1335	-12.9492	-13.5892	78.8401
1336	-8.21084	-12.5218	81.2318
1337	18.6501	-0.630984	-101.605
1338	-7.14473	-12.9849	81.2017
1339	26.3746	6.236	-88.1911
1340	-17.5254	-8.9787	79.8569
1341	-3.40746	13.7247	-108.96
1342	20.0952	2.88995	-96.3466
1343	-9.10314	-8.3367	80.9556
1344	-14.174	-6.85529	79.7373
1345	-4.82788	-11.1628	80.259
1346	27.585	0.0443315	-98.013
1347	24.0285	-5.6113	-101.937
1348	-11.2051	-12.0972	82.2546
1349	-1.63126	2.95318	82.6626
1350	23.1441	0.960119	-101.972
1351	-12.3205	4.09785	81.7064
1352	26.1195	7.91172	-97.6181
1353	-18.0677	-6.85959	80.2647
1354	7.97666	1.42517	85.7242
1355	-4.06657	-14.5478	81.7724
1356	0.871619	3.87955	82.33
1357	-15.5364	-8.67729	80.1951
1358	-15.9063	-10.0509	82.9857
1359	-6.40225	-9.97138	80.2457
1360	21.4238	-4.26673	-94.3555
1361	-12.9622	-14.6186	80.8933
1362	15.8804	-2.21356	-98.5407
1363	-10.0771	-7.44626	81.6941
1364	-3.10442	-8.47024	82.3215
1365	21.8644	2.76412	-93.9083
1366	23.6101	6.94765	-98.9544
1367	-11.4553	-11.5873	80.8584
1368	-12.969	-16.0977	79.1172
1369	-1.09988	0.822838	97.3154
1370	-9.74796	-4.1644	83.2223
1371	20.1395	2.82158	-96.5355
1372	9.20221	2.85499	-113.1
1373	-5.87702	-6.87548	79.7042
1374	-8.22147	-8.40079	79.8977
1375	-16.6115	-8.353	77.2631
1376	3.31047	-13.1475	82.8391
1377	-16.1494	-13.7797	80.3984
1378	-0.544232	-4.79461	82.3164
1379	-14.3817	-17.402	82.186
1380	22.7247	1.57184	-103.925
1381	-3.11892	-6.69416	82.3187
1382	26.6038	-3.74538	-94.8118
1383	-8.49335	-10.7342	81.4397
1384	5.33558	-5.98036	-112.309
1385	12.7242	-0.19038	-96.5016
1386	-2.79525	-7.60199	83.828
1387	24.1998	-2.20253	-109.726
1388	-8.18345	2.51675	82.2041
1389	11.2623	3.8259	86.8262
1390	-1.90635	-7.83245	-64.8271
1391	-13.1071	-13.4978	80.1164
1392	5.1904	-7.18768	-111.914
1393	-0.442186	-9.67311	84.1224
1394	-10.1458	-10.0362	80.8617
1395	-20.8262	-11.2823	79.7245
1396	-6.09498	-6.71861	78.2389
1397	-2.60609	8.60739	84.2836
1398	-13.3245	-7.97245	80.936
1399	-13.5903	-13.1424	79.128
1400	-16.1356	-16.6452	78.0125
1401	13.3728	13.4771	-110.361
1402	-15.2232	-12.6316	77.3777
1403	-7.11579	-6.65036	77.9184
1404	-0.843704	8.56967	84.5174
1405	-14.9357	-9.27963	79.7563
1406	-8.39256	2.8822	77.7338
1407	-18.3076	-12.3096	80.664
1408	-6.28677	-11.855	80.8428
1409	23.045	2.23215	-105.531
1410	-10.0004	-5.64272	78.9013
1411	25.4545	1.98521	-94.6957
1412	-15.8209	-12.0696	79.5651
1413	19.9176	9.19128	-99.766
1414	15.8489	2.0351	-105.707
1415	3.38525	2.89811	80.8005
1416	-1.30625	-11.9037	-100.431
1417	-3.02552	-6.67866	82.3928
1418	-3.8948	-12.1371	78.2588
1419	25.2476	-0.50936	-95.6268
1420	-2.36357	-11.1743	81.631
1421	27.3717	6.31955	-98.7371
1422	-5.07937	-16.3755	80.5365
1423	-12.4802	-8.37247	80.9598
1424	22.5546	8.71867	-92.8017
1425	-6.23541	-19.9956	80.2296
1426	1.94643	-9.06753	83.2046
1427	-13.8001	-9.7869	80.0636
1428	-1.33781	-3.14272	-107.433
1429	-7.94216	-8.75815	80.8441
1430	-5.27443	-16.2587	80.7692
1431	-15.2635	-14.5262	77.3504
1432	-19.0048	-6.14087	80.9974
1433	-2.37704	-6.92612	81.356
1434	-13.9622	-12.1098	79.1209
1435	-4.69697	-2.12727	80.9123
1436	-5.13333	-13.2994	80.2588
1437	-1.51842	-10.5068	83.3133
1438	11.4407	4.48331	-104.448
1439	26.1275	-2.63792	-96.889
1440	1.50994	3.36066	-109.113
1441	-20.4978	-15.1123	79.1469
1442	-11.1911	-10.7841	82.3632
1443	-13.7644	-12.1676	79.9456
1444	-15.0394	-16.4496	78.0809
1445	8.48072	-12.8268	-107.941
1446	-9.90532	-6.39046	76.4673
1447	24.0182	0.101889	-104.658
1448	-16.5876	-6.79244	78.2555
1449	-18.6974	-11.9079	77.9698
1450	21.7557	-8.34329	-96.7283
1451	-9.79292	-3.48621	81.713
1452	-14.7405	-8.07744	80.8224
1453	-9.07505	-5.52855	82.8571
1454	10.3784	4.74323	-104.321
1455	-7.33581	-11.0454	80.4538
1456	-7.09899	-9.34885	80.9612
1457	-17.9532	-14.3632	79.8824
1458	-4.35303	-9.87289	85.177
1459	-7.54432	-5.63938	81.2512
1460	-5.64253	-12.3546	79.915
1461	14.6819	3.64119	-102.352
1462	-16.0831	-13.5785	80.3979
1463	-14.1992	-16.0922	80.144
1464	-15.7485	-15.4971	81.9877
1465	25.3822	3.49167	-99.6044
1466	-5.83083	-9.48196	81.3351
1467	-14.5448	-11.3757	80.094
1468	17.8709	5.4154	-102.275
1469	-18.6831	-9.33087	80.4457
1470	-16.7173	-11.7031	79.7807
1471	-4.41995	-8.57985	83.996
1472	20.3084	5.6124	-98.6326
1473	2.27599	-7.10565	83.8475
1474	-12.5566	-8.75305	79.1662
1475	-6.0683	-15.3895	81.0365
1476	26.7827	2.47537	-97.1093
1477	-15.8654	-5.07208	80.383
1478	-5.36229	-10.4263	83.0458
1479	10.4529	3.81883	87.1364
1480	-10.1096	-10.8499	82.8519
1481	-0.824686	-11.9121	81.4585
1482	18.3195	-1.29255	-97.2711
1483	-13.1038	1.09111	80.2356
1484	-15.1455	-21.0908	78.8739
1485	-14.0301	-12.1946	79.9931
1486	4.54766	2.98699	82.9583
1487	2.60576	-1.13111	-109.723
1488	-13.7541	-9.04317	81.8389
1489	-12.5074	-7.63458	82.2331
1490	24.7563	0.500915	-98.3325
1491	-14.6269	-17.6105	78.7741
1492	-4.03186	-2.96368	83.5391
1493	17.0729	-1.60345	-100.704
1494	10.6008	16.6172	85.6685
1495	-2.9528	-18.3349	81.3419
1496	-17.7255	-12.6922	79.3666
1497	-2.4978	-5.7281	-108.002
1498	-16.9411	-9.21775	78.7726
1499	-7.5423	-15.2807	78.8598
1500	-3.99853	-3.72778	83.6038
1501	-11.06	-17.5664	79.4478
1502	20.3515	-11.3935	-105.819
1503	-11.306	-2.88269	81.931
1504	-13.0333	-11.3929	80.7056
1505	6.48016	-13.7477	-110.211
1506	-20.0966	-8.84758	80.2788
1507	15.9086	5.62792	-101.693
1508	-20.1353	-0.533618	81.9607
1509	23.3843	4.62432	-98.1178
1510	19.9228	-0.830423	-91.668
1511	21.1858	0.235119	-104.07
1512	-11.2991	-16.0684	79.5434
1513	-2.49565	-2.17944	-115.131
1514	3.60621	-6.70375	-112.705
1515	-8.89537	-6.58666	80.3987
1516	23.8337	2.11962	-97.1114
1517	-6.98448	-15.5026	79.461
1518	23.0681	4.39098	-94.9993
1519	15.8421	1.00512	-98.7741
1520	-10.2161	-10.9019	79.9045
1521	5.53075	10.4488	-96.5893
1522	4.29534	9.96268	83.0007
1523	24.7808	-7.9268	-94.1479
1524	0.857926	-7.93502	-115.208
1525	22.8477	-0.730728	-102.306
1526	-1.45189	0.777629	83.6273
1527	0.694578	-6.54787	81.4844
1528	-6.8912	-14.4723	80.0763
1529	-11.6907	-19.3957	81.1381
1530	-23.1019	-8.95904	79.7649
1531	-5.99019	5.22149	80.2544
1532	-7.3835	-10.7857	80.1107
1533	21.6776	-11.3429	-99.7311
1534	21.1471	-0.339978	-100.787
1535	-6.60799	-1.02141	81.4849
1536	4.21912	-5.38807	97.5443
1537	-7.75026	-9.74931	82.4466
1538	-16.731	-8.35953	79.9317
1539	0.130185	-8.29808	83.8441
1540	-8.06639	-3.94958	84.5288
1541	-9.50603	-8.3979	79.1499
1542	-1.28381	-7.11438	81.3189
1543	-9.60034	-3.9761	81.7123
1544	-5.87559	-1.66963	80.1056
1545	-8.02771	-4.18535	83.5881
1546	-7.46627	-2.50521	79.3962
1547	8.36792	-4.58439	-107.13
1548	25.8336	-1.83571	-95.2009
1549	5.49245	-8.5275	-112.17
1550	-6.24621	-2.7383	81.0758
1551	21.5733	-3.70764	-99.0759
1552	-6.97531	-19.3684	78.918
1553	-6.81378	-7.09725	82.1559
1554	-0.0996246	-12.9235	79.3955
1555	-18.2815	-10.9043	79.2802
1556	-13.9654	-10.904	79.8466
1557	0.850013	-5.84626	-110.878
1558	-9.51406	-10.2395	80.6494
1559	-5.60482	-14.8699	81.3326
1560	-2.44846	-0.797287	81.5539
1561	-13.4668	-8.8508	79.6261
1562	-11.2218	-8.74825	81.4611
1563	0.654236	-6.99721	83.6923
1564	-12.0948	-14.2347	78.421
1565	3.1996	-3.51186	-111.013
1566	-6.80516	-13.4261	79.6925
1567	-21.7827	-13.6799	80.8631
1568	-11.7002	-11.0571	79.0611
1569	-2.67176	-3.41382	83.8237
1570	-3.87737	-1.29375	79.4699
1571	-10.5081	-6.77979	79.1484
1572	-23.4974	-10.7463	82.1919
1573	-9.23748	-10.1113	82.1709
1574	-8.88746	-9.63503	80.7825
1575	-1.68577	-3.8579	-108.353
1576	-6.49159	-17.5026	82.2298
1577	-5.65297	-10.68	79.9715
1578	-1.32151	-16.5669	77.827
1579	20.7139	2.90639	-107.323
1580	-8.02924	-10.9813	82.4113
1581	16.9948	-1.16361	-101.582
1582	0.730135	-5.66014	81.9474
1583	-10.4558	-11.1982	79.5226
1584	-1.83548	-1.77889	83.0369
1585	9.73325	-10.1277	-118.274
1586	-6.27674	-15.3644	83.419
1587	24.2394	13.2042	-97.4992
1588	-6.71409	-10.7181	80.9078
1589	-14.1251	-10.724	81.7541
1590	-16.3642	-13.2375	79.7319
1591	-11.9277	-13.107	80.6596
1592	-8.46078	-7.10834	80.4278
1593	-10.8711	-9.61463	79.1863
1594	-3.48092	-16.8832	82.9485
1595	-3.02808	2.48647	81.6479
1596	-6.31859	-3.25862	83.5116
1597	-7.11716	-11.1255	81.0806
1598	15.0398	-13.9484	-110.871
1599	-13.4593	0.443166	82.7981
1600	-8.68885	-10.2582	74.7411
1601	3.27857	-4.47914	-109.372
1602	-2.29431	-4.46226	83.9275
1603	0.318806	-8.82333	80.9395
1604	-13.9589	4.73289	83.1344
1605	-2.68315	4.72345	-127.857
1606	1.11264	-10.8763	-104.838
1607	-10.3969	-10.8996	79.5666
1608	-13.9856	-3.5775	82.6554
1609	-4.01684	-18.4124	84.6636
1610	-2.05754	-0.763536	81.035
1611	-3.87165	-5.17538	82.2754
1612	-5.08927	-10.3699	78.7107
1613	-11.7283	-15.9714	81.5074
1614	-12.0606	-14.6483	81.5015
1615	-7.4122	-14.3707	80.934
1616	-6.42737	-8.73828	79.4915
1617	-9.50338	-11.4347	81.6526
1618	20.9523	-12.3267	-101.426
1619	-4.15857	-7.66413	79.4453
1620	-7.3369	-12.8234	81.1795
1621	-4.76672	-13.027	82.2933
1622	-4.33716	-10.3544	78.9977
1623	22.52	4.45602	-96.5979
1624	-3.63688	-8.78602	81.9627
1625	-5.55515	-2.76795	82.0662
1626	-15.3913	-12.6762	81.8094
1627	-15.0033	-15.7483	81.4963
1628	-12.1415	-5.48636	76.1644
1629	-6.64708	3.45959	79.0978
1630	-20.9494	-14.8027	80.4556
1631	-12.6672	-8.60308	79.8891
1632	-8.76917	-15.9998	80.6271
1633	-3.95672	-5.92513	83.4447
1634	-3.26047	-3.49917	83.8266
1635	-5.01117	-15.3907	79.8344
1636	-12.7793	-7.77123	83.4147
1637	-1.39664	-4.48535	-108.474
1638	-11.2148	-2.86691	82.0522
1639	-4.259	-0.789953	84.1314
1640	19.5847	4.30637	-101.463
1641	-7.0054	-2.80408	81.3724
1642	-3.28911	-7.22844	80.1549
1643	-3.21052	-7.253	80.946
1644	-3.76323	1.41369	80.3422
1645	-2.8706	-8.11977	83.6535
1646	-1.63038	-6.81596	83.7393
1647	3.18861	-8.06124	82.3594
1648	-7.41269	-4.44373	82.3392
1649	-17.5461	-7.17601	80.8849
1650	-6.58145	-11.8358	80.5795
1651	-8.0793	-13.729	81.7162
1652	-7.16119	-11.7511	81.0209
1653	-2.28122	1.90969	83.7264
1654	-13.8534	-11.4374	80.7351
1655	25.6244	-19.7376	-105.143
1656	-5.41171	-11.3734	83.3265
1657	-5.97909	0.0281888	-111.807
1658	-18.4675	-12.6508	79.1651
1659	7.05547	-9.47846	-113.748
1660	15.8744	0.971608	-90.9576
1661	-1.53006	-4.31484	81.2833
1662	-4.43734	-6.82806	80.7731
1663	4.73387	-8.31034	-107.191
1664	26.0822	-18.9051	-103.99
1665	-5.70557	-8.90346	82.2625
1666	-13.0393	-2.48951	82.6943
1667	-2.28348	-2.86037	91.7521
1668	-0.107931	-5.68908	83.9476
1669	-4.91427	-2.48777	82.1984
1670	-8.52591	-8.35372	78.3406
1671	-6.24186	-3.76122	82.4344
1672	-6.34034	-16.2961	82.7987
1673	23.35	-13.3278	-104.365
1674	8.7366	-10.1489	-111.527
1675	0.0171796	-5.84385	78.3459
1676	-15.9131	-9.35326	79.5382
1677	11.5937	-9.27264	-110.581
1678	20.6203	-4.12188	-98.6986
1679	-0.234407	-9.05082	83.3305
1680	-2.35193	-2.18016	-109.91
1681	4.18332	-18.9368	-99.8823
1682	-9.39892	-12.7047	80.988
1683	10.1388	-9.72196	-106.348
1684	-4.68964	-7.70938	83.3919
1685	-2.27668	0.905574	80.4623
1686	0.75035	-12.1157	82.1788
1687	-11.1696	4.95088	80.5863
1688	8.99914	-13.2648	83.8371
1689	3.91443	1.26784	-105.529
1690	19.5508	-10.6003	-101.977
1691	-7.90455	-11.9767	77.5875
1692	17.2702	-8.09657	-101.161
1693	-6.51679	-2.46223	83.015
1694	-1.65383	-1.1686	81.3398
1695	-6.45549	-6.28264	80.9913
1696	-3.52338	-2.1524	78.1823
1697	-8.69402	-0.2443	81.6009
1698	-5.61772	-12.1395	82.3087
1699	-11.0815	-10.0246	82.037
1700	-6.37834	-4.13255	81.6944
1701	2.02348	-10.9768	83.4527
1702	1.99224	-7.1146	85.0019
1703	1.431	-3.44504	83.103
1704	-13.4736	-9.73786	81.5174
1705	-2.64013	-8.2834	83.5643
1706	20.9293	-9.37637	-108.494
1707	-14.1084	-9.22885	79.4117
1708	-2.23282	-4.06158	-112.339
1709	16.655	-15.564	-107.924
1710	-1.92378	-5.87175	80.5524
1711	-2.50356	-3.02015	80.5148
1712	0.147731	-15.6653	82.5769
1713	-4.56827	-3.30618	84.2628
1714	-4.62331	-15.7356	83.1443
1715	-14.4624	-14.1081	78.3141
1716	19.61	7.12944	-100.125
1717	0.869163	-6.90161	-111.067
1718	-11.1952	-1.06746	78.7359
1719	-2.22145	-0.30958	78.5316
1720	11.539	-16.9882	-107.215
1721	-4.36477	-9.4751	86.9915
1722	0.724457	-10.7023	83.2012
1723	-16.9346	-7.56554	80.227
1724	-0.350524	-4.90133	83.8993
1725	-0.51185	-0.047464	86.6308
1726	24.1309	-17.909	-106.931
1727	-6.22075	-6.51227	81.3888
1728	11.4988	2.30936	-104.584
1729	-3.2332	-9.57515	82.6704
1730	-0.375613	-11.7313	81.1534
1731	2.43522	12.1606	94.162
1732	-9.26638	-8.47454	83.1266
1733	4.927	-4.10892	83.2015
1734	-7.43863	-11.9597	80.9513
1735	-6.46025	-8.20585	80.0255
1736	-1.45167	-7.28707	82.2907
1737	-3.60351	-5.77985	83.7928
1738	2.91162	-6.38696	-110.096
1739	8.33005	-5.07841	-106.433
1740	-1.64775	-6.03647	82.3419
1741	-8.4485	-4.04655	82.5358
1742	24.6515	-14.6924	-105.254
1743	19.6566	-19.2105	-104.979
1744	-4.09834	-17.9565	84.0401
1745	-8.3398	-11.492	80.3824
1746	2.02767	-8.69256	-105.73
1747	-5.27369	-9.34289	79.0198
1748	7.91416	-9.51463	-109.375
1749	4.50787	-6.67964	-105.369
1750	-3.15716	-8.82149	84.0878
1751	-4.90613	-9.17338	81.7788
1752	-8.33966	-11.7248	78.7927
1753	3.62507	-6.24276	-103.091
1754	10.5501	-6.21079	-112.439
1755	-1.01856	7.0681	-110.949
1756	14.373	-5.52925	-109.727
1757	1.72984	-0.952567	-113.796
1758	8.75802	-9.74555	-107.371
1759	-3.24231	-2.78646	79.5201
1760	18.1357	3.96328	-105.399
1761	-3.78291	-13.9074	77.4599
1762	-11.3811	-16.051	82.1696
1763	5.35809	-8.395	-111.329
1764	20.7203	-1.82913	-99.8454
1765	23.0978	5.74276	-102.857
1766	7.22222	-11.4837	-107.663
1767	-3.56078	-4.64915	80.9971
1768	-5.82916	-12.4957	80.0569
1769	4.22634	-4.26523	-106.334
1770	-5.68389	0.846883	80.7369
1771	19.8516	-17.13	-100.509
1772	-9.79852	-11.8856	79.5538
1773	6.70355	-6.24704	84.852
1774	-0.11249	-7.87562	83.9336
1775	-21.5421	-12.2447	80.1948
1776	20.85	-17.3867	-108.132
1777	0.53211	-7.13208	84.3408
1778	23.612	-4.62479	-98.932
1779	5.45559	-8.7851	-107.286
1780	9.05259	-13.5804	-107.599
1781	-11.3599	-9.731	79.8985
1782	-1.98865	-6.5226	82.8069
1783	-8.05575	-17.6972	81.8916
1784	-5.99935	-1.68306	83.5668
1785	-0.379068	-11.3674	81.8188
1786	-4.07446	-2.5451	81.9468
1787	0.337473	-4.37456	81.7294
1788	-6.52769	-4.9321	83.2679
1789	4.19932	-11.7197	-105.671
1790	-1.7926	-15.283	-104.262
1791	-8.66353	-13.5247	83.1457
1792	-0.594045	-7.98182	-106.238
1793	17.1543	-6.18431	-105.822
1794	-4.69985	-9.31222	83.074
1795	20.2702	7.23272	-98.5796
1796	3.71861	-6.4498	-104.879
1797	-6.99004	-17.3622	79.9245
1798	-1.81119	-3.4651	85.0465
1799	13.3654	-14.5409	-112.203
1800	-3.03875	-5.04745	82.7863
1801	12.9173	-12.4383	-108.026
1802	17.0545	-9.03984	-106.235
1803	-5.67793	-13.6992	80.6495
1804	-4.66996	-11.5562	78.6922
1805	2.51276	-11.4185	-109.997
1806	17.1294	-5.88518	-106.999
1807	-11.5424	-3.97452	82.5376
1808	12.0365	-4.2917	-110.693
1809	-9.19597	-7.24038	83.9613
1810	-3.16745	-14.1064	80.6178
1811	-5.48927	-9.92168	82.299
1812	24.9674	-0.4068	-94.3866
1813	-6.41631	-6.36943	92.4795
1814	11.4834	-16.5565	-104.252
1815	-7.74972	-5.5359	84.345
1816	-1.61799	-6.36864	84.2146
1817	-13.5476	-2.50283	82.5673
1818	-7.76685	-9.69725	78.663
1819	-9.73639	-8.50976	84.0802
1820	-6.62026	-9.57339	82.9822
1821	-13.6969	-10.6729	80.6356
1822	-2.16548	-2.39956	82.8033
1823	13.1146	-6.23846	-101.425
1824	16.5175	-13.8428	-107.818
1825	-3.09457	-4.82381	82.7217
1826	17.3706	-10.0985	-98.8994
1827	4.18668	-3.47227	-105.304
1828	2.19667	-4.70776	150.369
1829	-10.3197	2.68424	79.0556
1830	1.32276	-14.2722	87.8254
1831	19.7514	-15.2891	-109.433
1832	10.0786	-11.3043	-108.306
1833	-2.2778	-2.1772	82.2758
1834	-3.44538	-8.05488	80.265
1835	-1.77381	-7.34553	-109.425
1836	2.89017	-12.8679	-116.628
1837	20.0404	-8.27156	-103.357
1838	-1.25515	-1.2099	82.4592
1839	-1.97532	-3.24493	83.7906
1840	1.59073	-2.78331	79.5687
1841	-9.63633	3.35539	81.3029
1842	0.0870495	-8.66209	80.4937
1843	10.502	-6.12127	-109.858
1844	5.02771	-5.28354	-106.697
1845	-11.1941	-3.92815	80.5781
1846	-13.5254	-11.7184	83.1022
1847	-2.42967	-7.07953	80.9859
1848	9.75598	-8.33624	-108.97
1849	-4.11652	-8.01849	82.5686
1850	1.71706	-8.96701	-106.228
1851	-7.95086	-4.81834	82.5775
1852	9.52969	-6.04176	-110.623
1853	-13.1222	-4.98436	80.7735
1854	1.65586	-2.89219	-107.788
1855	-9.13593	-13.6302	80.8735
1856	5.31681	-18.3435	-109.279
1857	5.80568	-11.9591	-112.705
1858	7.56395	-6.6439	-104.981
1859	18.9159	-14.763	-107.628
1860	12.6751	-5.42993	-102.851
1861	4.18979	-9.6708	82.6095
1862	4.46959	-1.23091	-116.919
1863	7.57949	-4.90395	-107.061
1864	-12.2248	-7.68499	80.9806
1865	5.98873	-7.23527	-108.733
1866	-3.16779	-9.06783	84.7886
1867	-13.4324	2.48802	82.4144
1868	4.16193	-5.7222	-110.569
1869	17.0651	-16.1849	-109.957
1870	7.8122	-9.40468	-110.012
1871	-0.910558	-7.08355	81.0652
1872	2.71787	-10.0626	-116.381
1873	1.8074	-7.06794	82.3036
1874	-4.10129	-3.06383	86.806
1875	20.8224	-9.009	-107.876
1876	-1.16499	-8.22422	84.22
1877	-0.243877	-14.5666	82.3958
1878	-11.1303	-11.7619	79.8908
1879	-11.3763	-9.29535	80.757
1880	-5.64661	-8.23303	89.1551
1881	18.154	-13.8716	-109.756
1882	9.01955	-14.5245	-106.524
1883	-5.31455	-12.3899	79.2731
1884	-6.01268	-8.00759	80.8237
1885	0.0764266	-9.14785	84.3541
1886	-8.02384	-4.88346	82.4466
1887	14.9609	-5.19101	-111.624
1888	-1.51474	-12.0623	81.2621
1889	8.1429	-10.0452	-154.386
1890	19.1105	-11.2017	-102.398
1891	4.02879	-11.7184	-104.884
1892	7.56079	-11.1786	-109.009
1893	-4.45588	-2.52646	81.6531
1894	10.0449	-7.81816	-110.699
1895	-0.110585	-11.0478	83.6019
1896	2.63221	-11.3687	-100.533
1897	10.4263	-14.7762	-109.184
1898	9.2587	-5.55103	-107.656
1899	1.60802	-8.01919	83.8701
1900	-3.70444	4.28663	-106.902
1901	-8.19663	-10.7379	82.132
1902	5.73972	-11.4647	-105.697
1903	9.49488	-8.91897	-107.321
1904	-2.76328	-8.85666	-107.573
1905	-11.5497	-2.12785	83.0715
1906	-4.73992	-8.53633	79.3495
1907	5.53286	-10.1289	83.8874
1908	-4.30033	-12.4243	82.8999
1909	6.42301	-5.03688	-108.559
1910	15.2075	-13.7046	-104.012
1911	8.76403	-20.1264	-107.244
1912	-8.57677	-9.49416	76.6636
1913	-6.07028	-3.43721	82.5578
1914	-0.405342	-11.1112	81.0134
1915	-22.9574	-11.9052	81.7609
1916	6.35909	-8.14877	-107.29
1917	3.43883	-5.18646	-108.024
1918	17.0045	-18.2929	-108.86
1919	4.83062	-9.10517	-111.564
1920	7.98776	-14.44	-104.784
1921	-0.789636	-6.3593	-110.458
1922	-11.158	0.465981	83.3863
1923	-8.75561	-0.619385	82.0673
1924	-7.65884	-8.18476	82.6529
1925	-2.54334	-7.54144	-107.265
1926	-6.35372	-11.0472	82.3793
1927	7.77752	-6.60127	-110.951
1928	-6.45413	-4.1193	82.5589
1929	17.3366	-12.8836	-105.379
1930	0.174548	-9.76911	85.618
1931	14.3444	-8.45678	-111.139
1932	4.64241	-13.9248	-108.604
1933	7.54622	-7.27252	-107.132
1934	0.259002	-4.71044	83.4248
1935	14.1686	-2.84366	-105.959
1936	-0.648592	-1.46273	84.2024
1937	-1.29575	-5.8582	83.6915
1938	5.46954	-13.5671	-107.577
1939	7.16479	-7.91867	-106.476
1940	19.3304	-11.2075	-102.295
1941	0.0209498	-5.98493	-107.866
1942	-4.40314	-9.36021	79.0779
1943	11.022	-14.3228	-101.637
1944	9.74961	-12.9634	-100.849
1945	9.62294	-13.7524	-109.775
1946	13.1301	-6.23087	-108.946
1947	5.65123	-8.88534	-105.534
1948	5.94414	-3.93544	-109.473
1949	11.9417	-15.317	-108.213
1950	8.47282	-7.75665	-107.18
1951	12.6544	-14.9642	-103.999
1952	9.90949	2.68788	-100.641
1953	7.57853	-9.67145	-120.713
1954	-8.30292	1.52467	80.8239
1955	1.93915	-7.2562	-113.519
1956	2.7901	-7.59268	-109.969
1957	20.8558	-5.61121	-105.572
1958	15.0778	-11.0671	-103.503
1959	20.7668	-13.4788	-105.531
1960	4.80026	-11.8511	-109.749
1961	14.7554	-13.2888	-104.03
1962	9.62388	-3.78095	-107.382
1963	17.6192	-9.62488	-100.759
1964	1.15791	-4.79724	-107.302
1965	-11.8344	0.234404	78.8901
1966	13.6532	-11.8363	-107.409
1967	-6.38356	-6.25954	81.8365
1968	-8.05759	-3.69181	81.8849
1969	20.2715	-16.4348	-104.61
1970	17.5888	-10.4119	-106.186
1971	19.6274	-9.72552	-102.168
1972	17.6226	-10.0876	-109.708
1973	5.69745	-10.3355	-109.697
1974	11.1314	-16.476	-106.342
1975	17.8288	-3.15486	-103.936
1976	18.7186	-13.4695	-104.528
1977	7.16881	-8.0778	-110.123
1978	0.831728	-4.12777	84.3257
1979	11.0507	-7.81311	-106.005
1980	-2.03255	-9.52667	90.3401
1981	-0.369298	-6.51784	-110.303
1982	4.31273	-2.12704	-106.144
1983	19.0662	-11.6987	-106.952
1984	16.6913	-9.51931	-109.935
1985	7.03948	-9.28223	-106.519
1986	15.9181	-10.5773	-106.8
1987	4.44936	-4.09445	-116.868
1988	14.7235	-11.3223	-98.4233
1989	9.89169	-13.2859	-108.399
1990	14.3949	-9.45977	-102.807
1991	14.95	-9.3846	-104.958
1992	3.33323	-11.9337	-109.288
1993	1.41873	-4.05341	85.6191
1994	1.13186	-6.81768	-105.072
1995	2.86418	-15.0253	-106.318
1996	-8.12012	-6.6424	85.2719
1997	17.904	-1.3646	-100.175
1998	15.5272	-14.5294	-102.748
1999	1.14962	-12.4341	-107.932

## Sheet: Fig8a
pdb_number, ranked_[x].pdb	PC1	PC2	plddt of TRP 580
1	-6.0856	-2.06853	90.25
2	-6.47768	-2.41495	91.77
3	0.91695	-1.74792	91.48
4	-6.03479	-2.63672	90.19
5	-5.95364	-2.28182	93.55
6	-5.58336	-2.17586	91.94
7	-8.03542	10.6182	94.19
8	-7.81245	9.76621	91.02
9	-7.32704	10.7062	94.66
10	-6.24667	-2.19323	92.68
11	-5.28224	-2.45985	92.18
12	-7.79416	10.7087	94.78
13	-7.73399	10.4819	92.11
14	-5.57263	-2.76074	89.22
15	-6.17233	-2.47824	88.51
16	-5.96653	-2.55301	89.56
17	-7.89121	10.1177	91.79
18	-6.53897	-2.03842	94.38
19	-5.90301	-2.79353	89.1
20	-6.84788	-2.74337	90.71
21	-5.38145	-2.41438	90.36
22	-4.18931	-2.40699	87.35
23	-6.01512	-2.34221	87.17
24	-7.15527	-3.2138	85.7
25	-7.75307	10.4018	94.22
26	-7.675	9.66409	93
27	-5.70466	-2.33673	90.39
28	-6.33304	-2.00686	92.2
29	-6.02394	-1.73822	94.24
30	-6.13711	-2.16487	88.73
31	-7.70757	11.0849	93.89
32	15.4223	0.595533	85.73
33	-5.93351	-2.37959	95.13
34	-5.93373	-2.2445	89.54
35	-7.05388	7.07885	91.98
36	-7.75211	10.706	93.53
37	-6.24572	-2.34095	93.97
38	-7.64644	10.8532	93.86
39	-8.51697	10.0625	90.25
40	-6.82555	-2.35085	89.54
41	-6.3885	-1.99335	87.74
42	-7.92379	10.624	94.37
43	-8.23208	10.6904	94.14
44	-5.78956	-2.25582	89.42
45	-6.28745	-2.66538	90.24
46	-6.19133	-2.4386	90.24
47	-7.38183	10.2622	94.52
48	-7.67606	10.5471	94.42
49	-6.44319	-2.3678	89.87
50	-4.93355	-1.9914	87.58
51	-8.91709	10.5092	93.14
52	15.4646	0.520688	85.48
53	14.3475	0.646983	82.58
54	-7.81919	10.206	92.66
55	-5.6945	-1.38213	92.4
56	-6.33969	-1.34893	94.5
57	0.897721	-1.6302	89.83
58	1.69274	-0.890481	91.97
59	-5.88377	-2.47879	87.32
60	-6.25711	-1.58226	92.57
61	-3.68663	-2.05767	90.2
62	-8.53179	9.32836	92.13
63	-6.28826	-1.35348	93.57
64	-5.50971	-3.03984	91.88
65	-8.02233	10.3641	94.44
66	-7.43226	10.0264	90.69
67	-5.38145	-1.99556	89.73
68	-5.41999	-1.60824	86.8
69	-5.36767	-2.4148	90.16
70	-7.51827	10.1691	92.98
71	-6.39677	-2.31281	87.1
72	-5.89499	-2.42914	88.08
73	9.8438	-0.438579	84.77
74	-8.18423	10.2169	93.4
75	1.46839	-1.3604	86.31
76	-5.00131	-2.3594	84.22
77	-6.45446	-2.26381	92.19
78	15.0142	0.639272	85.06
79	-6.05635	-2.23004	86.65
80	-6.00988	-2.01535	94.46
81	-8.58873	9.41692	88.23
82	-5.8844	-2.42695	89.82
83	-7.88638	10.959	89.96
84	-6.01604	-1.61752	94.58
85	-7.73915	10.5862	93.77
86	-6.20177	-2.03711	94.52
87	-6.75752	0.8604	94.01
88	-6.91495	-0.0301367	91.31
89	-5.978	-2.06832	94.59
90	14.6372	0.540469	84.08
91	-8.31521	10.384	92.76
92	15.9805	0.405804	84.4
93	-6.97721	9.6709	88.67
94	-7.60298	10.0151	93.31
95	-5.95072	-1.72571	93.78
96	-5.93413	-1.97238	90.43
97	-6.70464	-2.08323	92.03
98	-8.47959	10.0138	93.58
99	-5.92131	-1.15251	93.87
100	-3.8837	-2.00763	85.69
101	-6.20852	-1.37744	94.68
102	-6.23747	-1.72143	94.66
103	-5.83575	-1.24318	93.02
104	0.291179	-1.1659	89.57
105	-5.61425	-1.85381	89.39
106	-7.87094	10.7993	92.94
107	-5.92151	-1.19873	94.16
108	-7.93549	9.58135	92.59
109	-8.08819	10.7578	93.7
110	-5.81066	-2.11996	89.42
111	-6.80955	-2.14047	92.41
112	-5.47384	-0.699392	90.66
113	-7.51368	9.70739	93.02
114	2.92712	-1.42265	87.09
115	-6.20611	-2.90559	87.42
116	12.7777	11.915	82.6
117	-5.62027	-1.43146	94.2
118	-6.59601	-1.63069	92.75
119	-6.49084	-2.35033	85.86
120	-6.00051	-1.13716	93.46
121	2.69431	-1.7257	88.11
122	-5.63174	-1.84684	94.55
123	-7.63237	10.155	94.55
124	13.3565	0.338287	83.46
125	-8.04676	12.0067	94.29
126	-6.36159	-2.93622	88.41
127	-4.74524	-2.07287	85.03
128	-5.78268	-2.47902	89.86
129	-6.42937	-1.3093	94.12
130	-5.5995	-2.62025	86.62
131	2.74474	-1.35838	87.62
132	14.3893	0.329599	81.95
133	-5.78608	-2.23309	88.62
134	15.2853	0.446935	83.95
135	-5.82811	-2.30317	90.32
136	-6.9644	-1.47154	91.97
137	0.862062	-1.23406	87.26
138	-7.5148	10.8656	92.68
139	-7.82723	10.9669	94.16
140	-6.1693	-1.59075	93.28
141	-5.88386	-1.41945	92.93
142	-7.72758	9.8838	92.26
143	-6.04439	-2.52021	85.56
144	-6.55692	-1.60325	91.91
145	-7.61664	10.1633	91.84
146	-8.59841	10.3366	90.07
147	-5.82994	-2.10659	88.21
148	-6.21101	-2.42393	86.45
149	-5.5011	-2.35066	87.1
150	-8.48812	9.79512	91.15
151	8.11152	-0.477655	84.32
152	-6.45986	-1.6028	93.67
153	14.4595	0.0117307	81.98
154	-5.88319	-2.47585	93.45
155	-5.70595	-3.03435	84.6
156	-4.59078	-3.10334	88.93
157	-5.84116	-2.51751	88.84
158	11.9753	0.427323	80.53
159	-6.52687	-0.859868	93.81
160	-6.4566	-1.11487	93.11
161	-6.74396	-2.23597	92.54
162	-7.56037	11.0802	93.91
163	14.8114	0.858818	84.06
164	-6.64967	-2.33115	88.32
165	0.507533	-1.26948	87.08
166	-6.12159	-2.32156	93.35
167	-7.74271	10.1606	90.16
168	11.2085	0.158647	84.3
169	-6.83703	-2.45818	88.19
170	-6.3944	-2.67427	87.37
171	-5.65575	-2.43121	88.47
172	-6.91441	-1.48557	92.44
173	-5.93197	-2.57824	84.77
174	-8.6001	10.9163	91.13
175	-5.08048	-2.20618	86.65
176	-7.60042	10.5035	92.14
177	-6.76602	-0.920856	92.5
178	-5.98093	-1.92053	89.88
179	-7.56532	9.58523	93.19
180	-6.39335	-2.91321	87.28
181	1.01104	-1.86963	86.95
182	-7.9094	10.5728	92.99
183	-6.03399	-2.5242	86.07
184	0.943446	-1.58242	87.37
185	-6.24648	-1.38502	92.52
186	-7.59001	11.2099	94.29
187	-6.06603	-1.91717	87.79
188	-7.71274	7.19113	91.52
189	-6.48253	10.0823	88.38
190	-6.43376	-2.78117	89.53
191	-6.86644	-0.880259	90.15
192	-5.98825	-1.31725	93.87
193	-6.6306	-1.35643	92.83
194	-5.87472	-2.47141	88.44
195	15.2805	-0.336511	84.89
196	-7.34345	9.86896	93.68
197	-7.00707	-2.21316	87.22
198	-5.01216	-2.70152	83.89
199	15.0625	0.389972	83.29
200	14.4484	0.201871	82.8
201	-3.60977	-2.18041	82.48
202	-7.76334	11.1295	91.88
203	-8.39763	10.7456	93.84
204	-6.28319	-2.31499	86.48
205	-6.72318	-2.76138	87.61
206	-6.32058	-1.63893	93.54
207	-6.50519	-2.79166	88.6
208	16.6444	0.143284	82.92
209	-4.1724	-2.23961	86.4
210	-6.4756	-1.22983	94.64
211	-6.16844	-2.28091	94.1
212	-8.43743	10.8701	93.13
213	-6.12864	-1.18441	94.15
214	-3.50991	-2.43628	83.83
215	13.4864	0.217973	83.78
216	-6.35137	-1.44485	92.56
217	14.68	0.344967	82.8
218	-6.31946	-1.82174	94.66
219	-6.55766	-1.51978	90.32
220	-5.56907	-2.67326	85.83
221	-8.56885	9.83777	92.1
222	-4.74869	-1.73487	82.98
223	-5.66021	-2.03083	87.07
224	-5.66149	-2.30698	88.14
225	0.696246	-1.36228	88.44
226	-7.42606	10.574	92.07
227	14.7957	0.562459	84.34
228	-5.96856	-1.72656	92.67
229	-7.12317	-0.673434	93.26
230	12.6301	0.201321	84.9
231	12.7001	0.160788	81.61
232	-7.02681	-1.43035	92.71
233	-6.13105	-1.0458	94.18
234	14.3853	0.916394	81.35
235	15.429	0.310383	86.38
236	-4.70117	-2.71039	84.96
237	5.14817	-0.805761	83.13
238	-6.87095	-2.68827	85.59
239	-6.49435	-1.49324	90.38
240	15.1817	0.791007	83.84
241	-5.23375	-1.84934	83.82
242	-6.41927	-2.11282	93.82
243	-5.9398	-0.22891	94.74
244	-8.17079	10.1267	86.52
245	-5.40903	-3.01817	88.66
246	-4.59406	-2.28426	85.15
247	-5.76402	-1.35927	94.27
248	-5.80553	-1.23224	94.53
249	-8.2411	9.90963	86.87
250	-6.54654	-1.96292	93.11
251	-6.12094	-3.11547	85.46
252	-5.09764	-1.63446	88.44
253	-6.29834	-1.00206	92.27
254	14.5232	0.336931	82.51
255	-6.12126	-1.30589	93.4
256	14.2186	-0.279063	81.93
257	-6.02267	-1.28112	92.83
258	14.0259	0.491451	83.16
259	-7.09111	10.3019	93.71
260	-6.00905	-1.17411	92.95
261	-5.37129	-2.03408	89.09
262	12.6046	0.442868	83.52
263	-6.052	-2.1464	88.64
264	-6.68024	-1.6006	92.71
265	-5.74112	-1.53103	94.8
266	-4.11342	-2.51175	84.6
267	-6.44466	-2.45368	91.97
268	-6.13573	-1.14668	95.03
269	1.66271	-1.4284	85.14
270	13.8455	0.165723	78.94
271	-6.41698	-1.86307	92.69
272	-5.81769	-2.50872	83.98
273	-6.43792	-1.36142	93.01
274	-7.53	10.7312	91.97
275	13.2705	0.0201067	82.27
276	-8.24467	9.92653	90.22
277	-6.29592	-1.62893	93.99
278	-6.4356	-1.13333	94.13
279	-6.43515	-2.52738	93.69
280	-6.0126	-1.01589	93.27
281	-6.66417	-1.62275	91.91
282	-5.60021	-2.44045	87.57
283	-6.64463	-2.64641	87.46
284	-6.06891	-1.43859	94.48
285	-5.98437	-1.20188	93.6
286	-6.93431	-3.01612	85.91
287	-6.00648	-1.07308	92.78
288	-8.74261	10.1882	92.5
289	13.342	11.7395	83.05
290	-6.33182	-1.35737	93.27
291	-6.38799	-2.27198	93.65
292	-6.91375	9.06807	82.07
293	-6.28236	-1.67203	93.87
294	-6.78594	-2.50201	86.14
295	-8.0657	10.5782	93.43
296	-6.44358	-1.21639	93.49
297	15.2276	-0.00284175	84.63
298	-7.50557	-1.55618	93.36
299	-7.90567	11.2877	93.49
300	-7.90254	10.9066	94.51
301	-6.99262	-0.999768	93.69
302	-8.11046	11.3797	92.51
303	13.8053	-0.178182	81.39
304	-1.63708	-2.60319	81.62
305	-7.58573	10.4706	94.1
306	-5.93685	-2.31497	94.32
307	-5.55391	-1.89912	87.7
308	-5.52197	-1.41455	93.83
309	-5.42912	-1.83986	81.88
310	-7.29701	10.7594	93.21
311	-6.97706	9.67131	93.04
312	-6.92548	10.428	85.51
313	14.6517	0.0551579	82.33
314	-4.89547	-2.478	86.77
315	-7.28821	10.2626	92.92
316	-6.32561	-2.21344	93.1
317	1.05354	-1.65069	84.74
318	14.3308	0.241775	81.4
319	13.0546	-0.114476	78.03
320	-6.9481	-2.55492	86.61
321	-6.00035	-1.8631	93.45
322	-3.91908	-2.24872	81.5
323	13.266	0.178849	81.38
324	-7.36153	10.2452	92.79
325	13.8434	0.238155	82.25
326	10.4653	-0.316752	80.82
327	-4.44463	-2.10577	84.71
328	-6.25601	-2.02176	93.69
329	-5.71732	-2.52566	86.49
330	-4.72922	-2.05354	83.59
331	-7.28572	9.58457	91.97
332	-7.13009	-0.803432	92.67
333	14.7845	-0.108274	81.32
334	-8.34181	10.2371	87.67
335	-6.54429	-0.622345	93.5
336	-6.31499	-1.1579	94.88
337	-7.16635	3.03654	92.61
338	-7.69881	10.6364	91.44
339	-1.83142	-1.83263	83.76
340	10.8225	-0.00806479	82.45
341	13.3289	0.3836	77.44
342	-6.20307	-2.25159	93.91
343	-6.36633	0.226891	86.1
344	-5.9679	-1.817	94.42
345	-6.34248	-1.35227	93.67
346	-6.47084	-1.01458	92.55
347	-8.51929	10.6893	91.03
348	-6.3979	-2.37306	91.78
349	-5.42615	-2.19437	85.91
350	-6.79843	-1.10308	94.12
351	1.74891	-1.03258	87.63
352	14.8637	0.234844	83.03
353	-6.45205	-1.08322	94.04
354	13.8664	13.0433	80.48
355	-6.56741	-1.15938	91.78
356	-6.31251	-1.83277	93.5
357	14.6259	0.848931	84.99
358	-8.1531	9.87275	92.84
359	-8.10925	11.3125	94.3
360	-6.72938	-1.42375	91.67
361	-7.54665	10.9895	91.58
362	-8.23471	10.0336	91.84
363	14.7616	0.0964066	82.84
364	-6.0414	-1.07603	93.65
365	-6.51031	-1.11163	93.19
366	-6.05471	-0.939465	91.37
367	12.6611	-0.073178	82.53
368	-5.22842	-2.09488	87.36
369	0.280814	-2.32632	82.7
370	-5.77921	-1.15447	93.86
371	-6.53214	-1.14614	90.27
372	-6.06283	-2.8263	88.28
373	-7.92208	10.0952	91.18
374	-4.37195	-1.28851	87.19
375	-6.4388	-1.28149	92.91
376	-3.24806	-1.76496	82.24
377	-6.22301	-1.51474	90.68
378	-4.93931	-2.79885	88.35
379	13.4148	0.215246	78.48
380	-5.52088	-2.40334	86.86
381	15.4529	0.614969	78.17
382	-6.33922	-2.00429	92.99
383	9.75277	-0.176006	82.63
384	-7.32795	10.9615	90.67
385	-6.04785	-0.877916	94.34
386	11.5182	0.218607	79.58
387	-3.77673	-2.406	83.62
388	14.88	0.0769182	83.34
389	-5.57384	-2.5703	87.13
390	-6.05367	-1.09452	93.79
391	-6.00687	-1.28161	93.35
392	-5.89654	-0.690101	94.04
393	12.8718	0.325445	80.14
394	-7.18826	-1.69603	90.15
395	-6.25662	-1.00751	94.78
396	-8.2889	10.0515	90.53
397	11.5667	-0.0477914	81.55
398	-6.19261	-0.754863	93.47
399	-7.44964	9.54275	90.67
400	-5.06367	-2.4362	85.79
401	-6.42382	-2.32364	86.73
402	-4.50328	-1.9935	83.61
403	-7.80601	10.211	92.06
404	-6.70387	-1.01316	93.98
405	-5.43602	-2.73139	85.02
406	8.72899	-0.255616	77.46
407	-6.67514	-0.73405	93.79
408	-5.78989	-2.63776	84.71
409	-6.53727	-1.26527	93.98
410	12.7167	0.121444	79.24
411	-8.18638	9.79046	90.64
412	-4.67739	-2.2993	84.76
413	-6.52645	-1.2167	91.71
414	12.5025	0.218937	78.84
415	-6.45392	-1.89715	92.32
416	-8.57422	10.2987	90.64
417	12.1348	0.117386	77.9
418	10.5679	-0.344389	78.26
419	12.8842	0.00957795	78.24
420	12.0432	-0.322157	79.42
421	-5.98292	-2.96006	84.79
422	-5.377	-2.59753	82.99
423	12.0909	-0.0110508	77.19
424	14.1281	0.249719	81
425	0.166968	10.9561	84.74
426	-4.11269	-2.29395	82.43
427	-6.14892	-2.85932	85.94
428	-6.06834	-1.8665	93.32
429	-4.19629	-2.44005	86.05
430	-6.78628	-1.26061	90.51
431	-6.62187	-2.45871	90.14
432	-7.60558	-2.91937	85.8
433	14.1922	-0.011896	83.29
434	-5.75853	-1.55914	92.7
435	-7.94013	9.88452	91.3
436	14.5709	0.542517	81.3
437	-6.67429	-0.775478	90.7
438	-3.90482	-2.21449	82.99
439	-5.68817	-2.55766	86.14
440	-8.85769	9.76319	90.59
441	-6.87631	-1.95342	90.95
442	12.6159	0.298765	81.93
443	-5.79093	-1.2865	93.11
444	15.0537	0.729411	82.47
445	-4.64745	-2.58561	84.51
446	13.5353	0.73968	77.37
447	-6.286	-0.526973	94.1
448	-8.31798	11.3264	91.47
449	-4.10224	-2.20803	82
450	12.783	0.0276288	80.62
451	-7.69311	11.3053	93.72
452	-5.14432	-2.79477	86.38
453	-5.78517	-1.9167	86.69
454	-6.19676	-0.739034	93.69
455	-6.61213	-2.15205	91.51
456	-6.48431	-1.97267	92.66
457	0.440318	-1.49212	78.31
458	-8.56396	10.3222	91.23
459	-5.65471	-2.83797	85.3
460	10.6873	0.158474	79.28
461	14.5648	0.221963	83.18
462	-6.62994	-1.5452	91.54
463	-5.81928	-1.8248	91.55
464	-5.92828	-0.978202	93.54
465	13.7813	-0.0445885	81.82
466	-6.53542	-0.963914	93.31
467	-6.01844	-1.79287	94.02
468	-6.39751	-1.60378	93.8
469	14.8638	0.251935	81.55
470	-6.03997	-2.63229	85.29
471	-6.20687	-2.33985	86.44
472	14.6899	0.347129	81.33
473	-5.90443	-1.37667	94.28
474	-8.47433	11.2622	90.8
475	10.358	-0.191989	78.79
476	-6.22153	-0.659483	93.24
477	-3.4063	11.059	81.1
478	9.1397	0.0025255	74.62
479	-6.12784	-0.653014	93.49
480	-5.90578	-2.16211	85.3
481	11.9928	0.41762	78.31
482	-0.528126	-2.32176	76.5
483	-6.35736	-0.505604	94.89
484	14.0686	-0.286833	81.37
485	-6.36623	-1.05852	93.73
486	-5.98983	-1.70942	94.68
487	-6.72405	-1.00434	94.05
488	14.3907	0.183496	85.64
489	-6.23587	-1.03798	92.83
490	-7.26743	10.8106	94.4
491	-6.84387	-1.66404	91.95
492	-7.74633	10.4464	92.9
493	-8.14352	10.9136	91.21
494	10.9188	0.494641	83.19
495	-6.11176	-2.92371	85.03
496	-5.15577	-2.65569	83.95
497	-8.34763	10.6302	91.64
498	-6.33572	-0.759579	93.78
499	-6.62115	-1.53547	90.79
500	-5.76435	-2.08768	84.69
501	14.671	0.177026	77.03
502	-5.87348	-2.47294	86.56
503	10.2453	-0.00439614	81.77
504	-6.29505	-1.47938	94.53
505	-6.05383	-1.79696	86.74
506	-6.52807	-1.7995	92.14
507	-6.61088	-3.07242	84.19
508	-4.383	-2.28285	84.77
509	-6.07851	-0.971302	94.12
510	-8.25866	11.157	91.65
511	-6.02598	-0.857446	93.43
512	-6.31613	-1.80719	94.58
513	-6.11996	-1.42119	92.94
514	-6.12926	-1.04293	94.33
515	13.8895	0.22685	81.99
516	12.6174	0.296146	76.95
517	13.5526	0.585227	80.33
518	-5.8763	-0.934123	92.66
519	1.91478	-1.42272	80.92
520	15.2286	0.0826724	80.31
521	-5.94318	-2.21855	85.22
522	0.64249	-1.15621	87.43
523	1.79824	-0.895544	86.79
524	-6.42605	-1.60437	92.94
525	14.3323	0.121794	81.82
526	11.9455	12.323	80.46
527	-6.46496	-0.967856	93.29
528	-5.93016	-0.630935	92.96
529	14.2853	0.412025	80.87
530	-6.41607	-0.933473	90.49
531	-6.60944	-1.20296	93.87
532	-6.01951	-1.12545	94.12
533	-5.53367	-1.95943	87.63
534	-5.32342	-2.3528	87.47
535	-5.72766	-2.13955	91.2
536	14.6729	0.231144	81.64
537	-6.33984	-0.596782	94.31
538	-6.30436	-1.14036	92.86
539	0.12057	-1.56031	75.05
540	-4.5168	-2.27986	84.57
541	14.7398	-0.595197	79.19
542	-5.78894	-1.41933	89.93
543	-7.06178	-2.23597	90.78
544	-6.11832	-0.314688	93.91
545	-6.2807	-2.43542	91.76
546	14.9197	0.0685142	82.45
547	-7.44954	10.7089	89.35
548	-6.29864	-2.61045	91.64
549	15.2343	0.427778	82.23
550	-5.92924	-1.19229	93.55
551	-6.55841	-1.40491	89.39
552	15.2644	0.307026	81.4
553	-6.29521	-2.44512	91.32
554	-6.3075	-0.883925	93.4
555	12.6647	0.443067	80.25
556	13.6128	0.213546	81.97
557	12.8679	13.1535	83.15
558	13.9221	0.379927	81.38
559	11.1826	0.467543	77.37
560	-7.94122	9.71762	91.35
561	13.4014	-0.100339	76.63
562	14.8827	0.642186	82.53
563	-6.37683	-1.62768	92.3
564	14.1664	0.0870253	78.16
565	-6.28555	-1.67789	88.06
566	1.92362	-1.52971	84.08
567	-5.43454	-2.30132	86.1
568	-5.08382	-2.58239	83.91
569	-6.19418	-1.01027	93.53
570	-5.87724	-1.94829	94.33
571	-8.4056	9.44205	91.64
572	-8.35054	10.8659	90.5
573	-6.00529	-2.92746	90.17
574	12.3043	0.171075	82.64
575	-5.04259	-2.24923	84.16
576	-6.42659	-0.369605	92.59
577	4.79324	-1.14408	75.92
578	12.3536	0.183924	79.97
579	-5.34894	-2.39296	83.64
580	-6.70283	-0.849548	88.15
581	-6.06351	-2.21906	92.83
582	13.1811	0.0431449	79.49
583	-4.89264	-1.81349	85.04
584	7.42686	-0.890208	77.82
585	-6.23956	-0.963687	92.22
586	-6.44882	-1.66338	91.45
587	-5.48248	-2.51635	86.49
588	-6.29949	-2.49573	87.91
589	-7.13529	9.40712	82.38
590	-6.33813	-1.73714	93.3
591	8.03149	-0.107518	78.29
592	15.5755	0.80808	82.03
593	-6.62369	-0.993667	94.82
594	-6.96454	-1.98842	91.16
595	-6.41175	-1.49588	92.94
596	-6.27683	-2.00823	92.16
597	-5.58048	-2.66237	84.68
598	-6.21455	-1.10148	94.51
599	13.5609	0.596657	77.85
600	-5.31542	-2.16228	83.44
601	-6.42772	-1.76977	92.44
602	-6.07007	-0.544818	94.45
603	-5.23321	-2.27486	84.37
604	-6.67215	-1.48728	88.49
605	-6.26421	-1.49967	93.11
606	-6.72323	-0.878118	93.13
607	4.40748	-0.857612	78.91
608	-5.69837	-2.06148	94.32
609	12.4618	0.242198	78.37
610	-7.8081	10.2031	93.09
611	14.3568	0.871684	80.4
612	-6.1879	-1.74726	91.07
613	-6.25031	-1.4597	93.28
614	1.6244	-0.736445	87.77
615	11.6377	-0.221869	80.76
616	13.9758	0.341827	79.27
617	14.0529	0.462969	79.58
618	-6.12603	-0.33208	92.44
619	-6.0095	-2.50232	84.06
620	-5.91814	-1.43334	94.05
621	-8.76444	10.2226	91.54
622	13.1156	0.273814	77.84
623	-6.81997	-1.75286	91.57
624	14.6504	-0.274833	80.97
625	3.14538	-0.982631	80.3
626	-8.14678	10.8085	90.81
627	-6.69147	-2.22611	91.6
628	-3.84658	-2.04783	79.1
629	13.5853	0.0163845	78.48
630	-6.4837	-1.96685	93.62
631	-5.90001	-2.11974	85.3
632	-5.94046	-1.91821	93.11
633	-6.48893	-0.95105	94.17
634	-8.41587	10.5595	88.43
635	14.9919	0.275677	80.95
636	-6.62007	-1.3729	90.74
637	9.34198	-0.687343	77.46
638	-6.24905	-1.81856	92.26
639	12.7991	-0.110465	79.31
640	-6.62965	-1.26839	93.13
641	14.1916	-0.115855	77.55
642	14.7972	-0.322224	80.16
643	14.0342	0.157054	82.55
644	-6.30545	-1.83362	93.44
645	14.0409	0.308535	82.82
646	-6.21134	-0.723599	91.12
647	-7.49679	10.675	93.04
648	-6.76627	-0.481879	93.78
649	14.0049	0.544672	77.84
650	-4.35051	-2.19011	83.3
651	13.9784	-0.00540442	76.42
652	-6.44764	-1.3731	91.28
653	-4.25717	-1.84593	78.93
654	-7.63991	11.7267	93.89
655	15.3504	-0.193925	81.6
656	9.89425	0.0569657	78.06
657	-8.50324	10.93	92.15
658	-6.17385	-0.134587	94.19
659	-5.23937	-3.0454	84.74
660	13.2182	-0.303883	78.4
661	13.8574	-0.0772628	77.85
662	0.362789	-0.38613	88.77
663	14.6519	-0.170152	80.54
664	-7.154	-0.737259	89.19
665	4.57693	-1.12453	73.76
666	-7.8779	10.3658	91.3
667	-6.06234	-0.584495	93.47
668	-6.47716	-1.83135	90.21
669	12.8787	0.00120095	78.93
670	11.8833	0.115876	75.49
671	-3.49191	-2.39282	80.59
672	-5.30825	-1.53013	92.39
673	-6.37491	-0.996297	93.15
674	-6.67682	-1.27009	91.82
675	14.0045	0.235097	79.3
676	1.7	-1.24321	80.08
677	10.5002	-0.626642	76.2
678	-4.34853	-2.14739	79.31
679	15.7515	0.494601	77.23
680	13.3267	0.21768	81.28
681	-5.34576	-2.70633	82.12
682	13.4028	0.362784	77.58
683	0.0986542	-2.0935	86.98
684	-7.16778	9.84642	88.59
685	-6.14331	-0.909276	92.69
686	14.7879	0.256895	78.42
687	13.641	-0.251582	81.4
688	1.44827	-2.01502	76.67
689	-7.7436	10.7085	93.89
690	-6.27254	-1.342	88.92
691	13.7844	-0.0717803	78.04
692	-5.90301	-2.44424	78.44
693	14.7539	0.172145	81.94
694	-6.31041	-1.54617	89.93
695	2.28846	-1.33841	81.23
696	-6.48182	-1.74707	93.38
697	-7.98044	10.5877	90.12
698	14.6148	0.454524	79.85
699	-5.82552	-1.08176	90.82
700	-5.79567	-1.79123	91.16
701	12.8998	-0.109614	79.59
702	15.0389	-0.129395	81.98
703	-6.79223	-2.36342	90.04
704	-6.82947	0.0872904	91.47
705	-6.26393	-1.48172	90.82
706	2.67536	-1.4384	80.87
707	12.6648	-0.235612	75.97
708	-4.9753	-2.48107	82.04
709	11.8786	0.106186	76.76
710	13.8269	0.904324	79.9
711	-6.95527	-1.01495	91.74
712	-6.45261	-1.60638	88.35
713	-5.25774	-2.35132	85.44
714	-6.84509	-1.97597	90.17
715	-6.55368	-0.80325	94.03
716	-6.33395	-2.8945	87.21
717	-6.27386	-2.61088	85.34
718	-8.52196	10.6495	90.55
719	9.87243	0.112723	77.81
720	-8.87917	11.304	90.27
721	-6.95045	-1.34001	88.13
722	-5.8702	-0.687037	94.39
723	-5.70065	-0.51658	91.07
724	-7.18723	-1.65812	90.79
725	-6.00992	-1.3287	89.47
726	-5.91519	-2.02813	92.97
727	-8.30071	11.0832	92.89
728	12.0355	12.7031	76.21
729	-6.76989	-1.10639	89.03
730	-6.07886	-1.05525	90.89
731	-7.29881	-0.950264	92.9
732	-6.38988	-1.59735	88.85
733	13.0584	-0.320221	76.81
734	-3.15221	-2.15861	82.47
735	-6.78481	-0.803694	91.41
736	15.5832	0.486144	83.86
737	-5.93578	-1.34859	93.19
738	-7.48134	11.0653	89.15
739	-5.30552	-2.43554	84.16
740	14.6547	-0.119932	82.77
741	15.6885	-0.50172	84.46
742	13.3021	0.393606	80.9
743	-6.04207	-2.12755	92.49
744	-2.77887	-2.05092	79.34
745	-3.53774	-2.7424	80.91
746	-7.50461	10.7558	88.86
747	-6.48181	-0.404275	93.85
748	-6.74152	-0.497056	87.91
749	-5.93373	-1.46022	94.44
750	5.82982	-0.835254	75.9
751	-6.38355	-0.850197	94.12
752	13.0033	0.353829	81.88
753	8.32257	-0.755225	80.16
754	12.3515	-0.0904826	77.6
755	-6.31898	-1.62857	90.77
756	-4.87937	-2.35641	82.39
757	-6.34655	-1.23588	92.66
758	-6.40019	-2.86436	89.42
759	-6.24601	-2.80174	88.37
760	-4.07904	-1.97471	83.41
761	-7.34649	10.7409	88.17
762	12.9129	-0.777257	77.73
763	-6.83035	-0.109043	92.71
764	14.9091	0.117546	80.68
765	-6.60893	-1.58292	90.54
766	11.6006	0.468262	79.36
767	-6.40816	10.1502	86.79
768	-5.65716	-2.55508	83.53
769	13.4689	0.294927	78.69
770	-6.11729	-0.775865	92.97
771	-6.50341	-2.81755	89.22
772	14.5226	-0.208326	81.88
773	12.9176	0.279517	79.78
774	-6.09608	-1.64416	88.57
775	13.6782	0.393738	79.22
776	-6.51223	-0.549345	93.46
777	-5.07106	-2.99949	83.35
778	-7.00191	-2.39893	87.89
779	-6.15248	-1.40051	93.02
780	15.7214	0.512162	81.3
781	-9.00451	12.7664	92.43
782	-5.97232	-2.38822	90.5
783	-6.52897	-1.46915	87.73
784	5.50615	-1.54933	81.98
785	-6.21227	-0.233644	91.92
786	14.9939	-0.0127729	82.41
787	-6.70731	-2.39683	88.2
788	13.7337	-0.170965	80.66
789	-3.55347	-2.24418	83.93
790	-8.33365	11.1618	90.16
791	7.17772	-0.874685	76.37
792	15.4106	0.20799	86.84
793	-6.59609	-3.20168	86.69
794	-6.41424	-1.04038	89.05
795	14.3726	0.265863	82.82
796	15.678	-0.172095	85.85
797	-6.62383	-1.78335	87.3
798	-6.58812	-1.5967	90.89
799	-6.1859	-0.751503	93.21
800	13.4128	-0.459565	78.97
801	-6.39159	-1.33555	90.07
802	-6.19054	-2.00198	88.61
803	14.0924	-0.1424	78.31
804	8.38516	-1.02502	77.08
805	-6.58688	-0.0414834	94.6
806	6.03588	-0.820195	75.49
807	-6.0137	-2.95195	85.69
808	-4.95074	-2.2465	80.93
809	-7.03593	-1.52534	91.91
810	-5.95464	-3.00241	87.78
811	15.5694	0.270552	81.22
812	-7.77515	11.4634	93.96
813	14.8186	-0.260536	83.34
814	11.9459	-0.126629	75.32
815	9.71987	-0.401104	75.12
816	-5.91522	-0.85002	89.6
817	13.0176	0.366369	75.39
818	14.3194	0.0485587	82.99
819	15.3789	0.215176	84.91
820	13.0194	-0.185565	80.85
821	-6.60861	-1.70891	88.53
822	1.41363	11.376	74
823	1.94506	-1.75129	84.4
824	15.9854	0.423989	84.08
825	16.6115	-0.482658	82.81
826	8.2536	-0.7546	79.15
827	-4.66492	-2.05604	86.74
828	-6.08903	-1.258	93.53
829	16.4138	-0.0401801	81.38
830	-5.90259	-2.43352	91.25
831	13.9605	0.0991823	80.97
832	14.9954	0.162847	82.14
833	-6.42585	-2.64655	84.6
834	-5.89194	-1.7398	92.77
835	-6.0372	-1.43667	92.76
836	10.9254	0.0826959	78.77
837	-5.38717	-2.77583	86.09
838	-7.95314	10.6173	90.45
839	-6.01169	-1.6273	91.8
840	12.3704	0.306117	74.19
841	-6.1104	-1.66651	93.05
842	-5.11815	-2.62791	83.3
843	2.68509	-1.80798	84.71
844	-5.85209	-2.53918	87.54
845	12.4624	-0.00333769	80.75
846	-6.63776	-2.92839	89.26
847	15.1033	0.232201	83.2
848	15.6045	0.0863435	83.18
849	13.5785	0.0421454	80.67
850	15.4513	-0.173454	81.73
851	-5.80019	-0.796728	91
852	-6.33903	-2.4975	87.52
853	-5.94904	-3.19308	86.61
854	13.4868	0.177886	78.68
855	-5.46285	-2.06636	85.35
856	14.6782	0.485123	81.43
857	-6.12479	-1.48078	88.82
858	-6.0517	-2.2562	94.06
859	15.0096	0.163712	81.56
860	-4.86614	-1.81651	91.35
861	-6.48487	-2.86204	86.56
862	15.2263	0.161792	84.77
863	14.8129	-0.107624	82.65
864	-6.45886	-1.05661	88.93
865	15.6147	-0.470566	84.85
866	12.8305	0.434035	81.6
867	-5.71535	-2.79153	83.07
868	15.216	-0.46523	82.19
869	14.6404	0.533072	82.7
870	13.6146	0.205478	79.51
871	-5.67332	-2.83555	86.64
872	-6.40973	-0.816928	91.19
873	14.9326	0.293684	85.04
874	-6.59619	-2.56333	84.38
875	15.6461	-0.0399909	86.62
876	8.51849	-1.38564	76.16
877	-5.70392	-1.77835	92.78
878	15.6495	0.384826	82.28
879	14.2943	0.37593	79.15
880	14.4965	-0.0524141	83.54
881	0.882325	-1.16145	85.33
882	-5.80526	-1.53049	93.28
883	-6.23739	-0.546012	93.55
884	15.551	0.114523	79.86
885	9.61032	-0.39741	79.94
886	-6.11218	-1.55272	93.06
887	-6.21731	-1.64342	90.29
888	9.73581	-0.360542	78.18
889	-0.300332	-2.63835	78.01
890	16.7869	0.330255	86.14
891	-4.77146	-2.22674	84.61
892	13.8986	0.142388	83.13
893	-5.628	-1.71653	93.25
894	15.5218	0.465574	83.42
895	-6.28224	-0.189533	94.28
896	3.72937	-1.387	79.03
897	-0.336101	-1.64737	87.97
898	14.7285	0.649118	82.6
899	-6.352	-2.31908	91.73
900	15.107	0.272513	82.45
901	-6.97463	-3.10041	86.25
902	9.13025	-1.07914	81.12
903	12.8608	1.06051	76.13
904	-6.07326	-1.43024	91.28
905	11.1596	-0.220177	77.48
906	2.15176	-1.89303	82.43
907	-5.82643	-1.27703	92.29
908	16.1462	0.414247	83.8
909	14.891	0.118749	81.43
910	-5.78979	-2.35582	87.77
911	-4.14325	-2.6529	80.04
912	14.8741	0.135054	83.65
913	13.6219	-0.155923	83.17
914	-5.81285	-1.47847	93.58
915	-5.98232	-2.78521	89.63
916	-5.21367	-2.08512	92.57
917	6.64294	-1.1808	76.84
918	-5.75863	-1.97845	92.91
919	-6.37046	-2.50451	86.47
920	-6.2156	-1.63295	93.22
921	-6.41204	-1.47357	92.25
922	13.8962	-0.236257	81.18
923	16.3299	-0.309184	85.13
924	9.52456	-0.286238	76.88
925	6.63412	-1.16318	75.18
926	-6.07231	-2.6444	84.9
927	14.2224	0.167176	77.9
928	1.55381	-1.25023	84.41
929	1.28683	-1.72242	85.18
930	-5.60898	-1.5227	91.18
931	15.5267	0.140749	84.54
932	11.8816	-0.190715	80.46
933	14.8525	-0.0330201	84.11
934	-4.97135	-1.65982	91.75
935	12.1822	0.184564	79.12
936	6.44334	-0.635929	79.53
937	-7.59699	10.8459	92.82
938	14.9604	1.19765	81.25
939	15.5592	0.656983	82.19
940	9.23056	-0.607685	77.38
941	-5.76915	-1.48587	92.74
942	13.7053	0.303944	80.28
943	-5.84287	-1.83873	93.17
944	9.76003	-0.86128	77.74
945	12.5075	-0.408759	80.81
946	6.10389	-1.2176	82.13
947	-4.04232	-2.39161	82.88
948	14.4274	0.0959719	78.26
949	14.8433	0.399156	79.22
950	16.3718	-0.210704	84.06
951	14.8877	-0.0732037	80.71
952	15.1404	0.321605	79.79
953	14.7376	0.275002	77.51
954	15.3183	0.157657	81.61
955	-6.26032	-1.54015	93.34
956	-5.7968	-1.28287	92.71
957	12.2005	0.0583439	80.26
958	13.8694	0.0663947	80.25
959	10.564	-0.317986	78.79
960	11.8329	0.106171	76.59
961	16.0715	-0.311107	79.84
962	-5.92454	-1.78972	93.05
963	-4.52892	-3.03492	79.52
964	-5.61593	-1.6292	92.1
965	15.9028	-0.443103	82.86
966	-6.23374	-0.523416	92.47
967	-3.62085	-2.38248	79.37
968	-6.21152	-1.97971	93.23
969	15.0987	-0.133812	84.44
970	-5.92823	-1.90126	92.17
971	15.3364	0.173757	83.46
972	9.29742	-0.601008	75.93
973	-5.82885	-1.23889	93.22
974	16.0672	-0.0131495	82.57
975	15.504	-0.0866477	81.96
976	15.1004	0.211853	80.5
977	-5.69726	-1.26636	91.98
978	11.4408	12.3514	79.03
979	-6.15011	-1.33964	91.65
980	11.2625	0.147497	76.62
981	-5.76434	-1.41426	93.15
982	-6.98063	3.79554	93.87
983	-7.35775	10.5003	92.18
984	15.261	-0.467188	79.53
985	-5.33567	-1.88773	90.13
986	14.965	0.624657	81.39
987	6.98326	-1.24492	79.26
988	15.0027	0.258918	83.86
989	-5.923	-1.40736	93.4
990	-6.38351	-1.45488	91.97
991	-5.69766	-1.94502	90.67
992	14.0496	0.547991	81.39
993	-5.26187	-2.9027	84.69
994	10.3831	-0.243493	78.72
995	-6.24289	-1.78171	91.86
996	3.27772	-1.22042	81.58
997	13.7333	0.525771	76.93
998	-5.83679	-2.41739	84.49
999	15.5752	0.154908	81.3
1000	12.3536	0.207657	80.75
1001	15.0488	0.459517	82.26
1002	16.2004	-0.0351606	82.44
1003	15.156	0.417601	80.68
1004	15.3678	0.843779	81.13
1005	-7.16461	-2.63063	87.63
1006	-5.84606	-1.42719	89.92
1007	-6.15851	-2.1051	92.41
1008	15.339	0.314495	82.15
1009	15.3593	-0.528665	79.58
1010	-6.19152	-1.756	91.18
1011	-5.63671	-1.3491	88.5
1012	-6.1388	-2.01361	91.45
1013	-6.04203	-1.90126	89.37
1014	14.8079	0.111445	82.9
1015	-6.00056	-1.81079	93.03
1016	-5.46939	-1.72182	88.26
1017	-5.20326	-1.77698	90.6
1018	-5.61391	-2.08236	87.86
1019	13.5822	-0.221979	78.74
1020	-6.02379	-2.06329	90.93
1021	16.338	1.16403	83.07
1022	15.0996	0.275405	80.83
1023	15.014	0.0269955	84.6
1024	-6.05189	-1.81827	92.75
1025	15.2986	-0.336748	82.79
1026	7.8159	-0.965745	83.24
1027	-4.17574	-2.15171	83.82
1028	15.0339	0.422449	83.06
1029	-5.28996	-1.75364	85.52
1030	-5.67977	-1.26434	92.85
1031	5.39395	-1.55776	77.4
1032	-7.25108	11.7072	90.56
1033	-5.94751	-1.75721	92.47
1034	10.8989	-0.0670435	77.24
1035	-5.78526	-2.07048	90.79
1036	8.44036	-0.546243	79.09
1037	16.3165	-0.0881286	81.75
1038	-5.84125	-1.42149	92.64
1039	13.1249	0.579222	79.69
1040	-5.55742	-1.96914	90.87
1041	-5.86656	-2.37756	93.02
1042	-5.67894	-1.75473	92.57
1043	-6.31891	-1.80894	92.02
1044	-5.71737	-2.13177	91.14
1045	-5.46137	-1.38911	92.93
1046	-5.74896	-1.96034	92.49
1047	14.4722	0.344518	79.58
1048	-7.59416	11.1722	91.31
1049	14.4284	-0.304759	84.68
1050	16.9654	-0.471094	85.46
1051	15.5994	0.10819	82.1
1052	-6.02182	-1.05767	92.69
1053	13.624	0.0982041	82.06
1054	-5.7431	-1.48357	90.31
1055	-4.98364	-1.60453	90.77
1056	-6.87074	-2.16697	85.21
1057	-5.17748	-2.75511	84.38
1058	-7.42717	-1.31241	89.7
1059	-7.6035	11.1978	92.13
1060	13.3924	-0.408423	78.81
1061	15.3285	0.26212	83.86
1062	15.399	0.61497	81.15
1063	14.0385	0.626362	81.07
1064	-6.18283	-2.3992	84.61
1065	15.4482	0.0894241	82.2
1066	-5.46112	-1.50931	93.43
1067	12.7747	0.179013	79.16
1068	14.9745	-0.361954	81.61
1069	15.5453	0.0347419	78.22
1070	-5.59766	-1.84023	91.37
1071	12.7507	-0.411914	79.68
1072	15.0606	-0.048568	83.61
1073	-5.85195	-1.83727	92.6
1074	3.71099	-1.79859	78.46
1075	-2.72529	-2.54989	78.44
1076	-6.23001	-2.16288	86.35
1077	-5.9747	-2.23889	92.25
1078	9.21953	-0.519804	80.11
1079	0.50913	-1.08473	89.34
1080	-3.45892	-2.69204	79.46
1081	-6.18477	-2.67138	84.77
1082	15.0344	0.335934	82.11
1083	-7.91712	10.9218	92.49
1084	-6.4505	-1.25154	87.06
1085	-4.80133	-1.94524	87.79
1086	-6.22653	-0.796387	93.05
1087	-5.56883	-1.69952	88.99
1088	14.5484	-0.771249	82.2
1089	-5.91887	-1.82373	93.6
1090	11.3596	-0.328263	77.3
1091	7.95808	-0.872548	77.47
1092	2.32019	-1.20988	84.96
1093	-5.4992	-2.24479	85.63
1094	10.8071	-0.528217	80.76
1095	16.3941	0.401315	82.29
1096	-6.09133	-1.37205	93.13
1097	15.7145	-0.1315	84.19
1098	-5.50304	-0.881618	91.26
1099	14.5085	0.022442	78.19
1100	8.94333	-0.194583	79.53
1101	15.075	0.238563	80.06
1102	-3.82526	-2.86397	81.63
1103	-7.6272	10.7272	92.42
1104	5.5774	-0.801193	79.14
1105	15.886	-0.394103	82.15
1106	-7.54965	11.5829	88.38
1107	7.50483	-0.53318	76.41
1108	-6.04145	-1.62572	91.57
1109	15.452	0.436468	79.8
1110	14.3824	-0.0625433	79.74
1111	-5.7046	-1.93486	90.32
1112	-6.05579	-1.62739	91.51
1113	16.0587	-0.633877	80.92
1114	14.1933	0.318835	82.89
1115	15.3723	0.418837	80.24
1116	-5.84679	-1.48708	94.77
1117	-5.92217	-1.57216	90.75
1118	-0.410049	13.2673	86.29
1119	-3.8778	-2.59704	79.07
1120	-6.09079	-1.87375	92.93
1121	-5.52334	-1.45313	88.55
1122	-6.04863	-2.12938	87.39
1123	-5.58568	-2.95046	83.45
1124	15.0038	0.43083	80.67
1125	-5.70759	-1.59575	92.36
1126	9.53863	-1.16648	77.23
1127	-6.03918	-0.924714	87.58
1128	12.0882	-0.260299	79.68
1129	-5.2238	-2.27378	90.42
1130	13.252	0.141722	81.1
1131	15.0016	-0.73139	81.73
1132	11.4047	-0.560601	82.35
1133	11.4316	-0.0196642	77.79
1134	-5.99438	-1.63249	92.13
1135	11.5461	-0.258032	78.46
1136	-6.12864	-2.05709	93.47
1137	-5.77896	-1.71356	91.28
1138	13.4704	0.241201	78.06
1139	-4.82197	-1.91598	78.38
1140	16.176	0.138475	81.39
1141	-6.19354	-1.4691	89.87
1142	14.9453	0.31593	80.86
1143	12.0531	-0.801173	79.91
1144	8.65387	-0.565299	76.97
1145	-6.19066	-1.6669	91.61
1146	-5.68528	-1.89509	91.42
1147	-8.49034	11.8938	94.22
1148	-7.07409	11.5222	88.69
1149	13.7718	0.276576	79.47
1150	14.0113	0.518352	80.5
1151	-5.52445	-1.87466	91.4
1152	-5.20108	-2.31332	82.29
1153	15.2459	0.503267	82.19
1154	-5.82079	-1.56048	92.77
1155	16.2815	0.374197	79.98
1156	16.0011	-0.181802	80.92
1157	-5.82836	-1.05914	91.79
1158	6.82524	-0.855558	75.62
1159	-6.28114	-1.23824	92.7
1160	-6.45329	-1.21281	93.47
1161	-7.96715	10.9434	92.83
1162	-5.89042	-1.62213	91.89
1163	-5.73156	-1.69301	91.76
1164	13.5937	0.249851	78.8
1165	-5.97339	-1.98626	86.58
1166	-5.86422	-1.71253	90.89
1167	11.0256	-0.821779	80.37
1168	-6.20416	-1.50317	93.56
1169	15.6072	0.389695	85.34
1170	-5.43413	-1.68422	90.18
1171	13.9154	12.8041	81.56
1172	14.4977	0.668299	82.1
1173	-5.27578	-2.50408	88.65
1174	-7.01988	10.9197	88.34
1175	13.4569	0.212544	79.81
1176	15.6862	-0.412276	81.34
1177	12.6675	0.134456	77.38
1178	-5.33457	-2.22697	86.12
1179	-6.26142	-1.46414	91.95
1180	13.783	0.199708	78.1
1181	12.6345	-0.114472	79.53
1182	12.7097	-0.22219	78.57
1183	-6.07924	-0.554635	92.24
1184	-6.04012	-1.85753	89.14
1185	-5.48931	-2.10195	91.24
1186	15.8527	-0.781577	79.91
1187	-4.70629	-2.41738	85.25
1188	-5.2703	-1.37855	88.69
1189	-5.95969	-1.45948	92.37
1190	-4.65348	-2.8231	83.03
1191	-5.98477	-1.84016	88.06
1192	-5.54153	-1.90023	88.21
1193	-5.2664	-2.41326	84.64
1194	14.0359	0.126033	82.71
1195	-5.97456	-1.5107	90.47
1196	-5.89582	-1.57485	91.82
1197	-5.92481	-1.51356	94.12
1198	-5.76604	-1.18298	88.22
1199	-6.06088	-1.58095	90.82
1200	15.3411	-0.0223597	77.58
1201	-7.59703	11.2338	90.65
1202	-6.12072	-1.4809	90.36
1203	-5.45368	-2.3776	85.79
1204	-5.74082	-1.99282	89.17
1205	1.14523	-1.00315	84.32
1206	9.09321	-0.937198	80.6
1207	-5.90496	-1.95337	91.64
1208	15.9682	0.613996	80.93
1209	-5.71393	-1.57957	87.33
1210	15.0277	-0.0634257	84.38
1211	3.44594	-1.85299	77.82
1212	16.3568	-0.00351465	81.36
1213	15.1877	-0.68585	78.91
1214	12.9111	-0.639936	77.68
1215	12.9827	-0.140819	80.36
1216	-5.79795	-2.0047	91.08
1217	15.4818	0.338363	78.66
1218	16.0765	0.262122	81.81
1219	-6.03991	-1.34254	92.9
1220	14.6154	0.0628582	78.75
1221	13.5167	0.240595	72.17
1222	-6.32029	-1.75968	85.8
1223	-5.69117	-1.39662	90.8
1224	15.9235	0.157811	84.61
1225	15.131	-0.399434	81.35
1226	3.07121	-1.10977	79.73
1227	13.2684	0.181931	74.79
1228	-3.17674	-2.42867	78.65
1229	-6.08532	-1.67235	91.35
1230	-7.59015	11.2582	92.47
1231	15.1191	-0.211406	81.9
1232	-5.82576	-1.37513	92.25
1233	14.0354	-0.0160517	77.15
1234	-5.76474	-1.87898	90.48
1235	16.1182	0.541507	79.53
1236	-5.56967	-1.69495	91.89
1237	-5.676	-1.89003	93.55
1238	-5.55221	-0.984955	90.95
1239	-5.1361	-1.22104	91.25
1240	-6.03155	-1.97522	88.83
1241	-0.74674	-1.69391	82.55
1242	-5.89964	-1.43064	91.4
1243	15.8809	0.0313731	82.24
1244	-5.70666	-1.17408	87.56
1245	14.4109	-0.222337	79.07
1246	16.47	0.503275	84.45
1247	-5.78565	-1.68479	92.61
1248	14.7304	-0.169487	79.23
1249	-5.68126	-2.55773	78.55
1250	-6.18902	-1.70486	87.03
1251	-5.86111	-1.21166	93.42
1252	10.7497	-0.163145	76.53
1253	15.2991	-0.00207339	81.33
1254	-5.96023	-2.68767	84.42
1255	-6.31277	-1.9367	87.27
1256	-6.15033	-1.7322	91.31
1257	3.44013	-1.8267	80.06
1258	-6.42045	-2.83256	82.69
1259	-5.60239	-1.58717	91.26
1260	-5.9898	-1.39135	92.8
1261	15.4498	0.23813	82.31
1262	-7.51589	11.4345	88.42
1263	-6.06945	-2.05509	86.13
1264	-6.32828	-2.07044	89.58
1265	-5.39698	-1.99663	86.92
1266	-5.40997	-1.25506	87.42
1267	-5.69136	-1.55432	92.6
1268	-5.5046	-1.44732	92.29
1269	-5.38184	-1.41804	89.89
1270	-5.68954	-1.44254	91.24
1271	4.72396	-0.774273	77.73
1272	-6.51543	-1.93849	90
1273	-6.36153	-2.1292	88.09
1274	14.4627	0.0202018	77.78
1275	-5.57742	-1.93979	91.92
1276	-3.6874	-1.58529	88.52
1277	13.6563	-0.00825888	79.76
1278	15.1738	0.286552	81.15
1279	9.32205	-0.746067	78.46
1280	-5.48588	-1.65845	90.24
1281	-5.65123	-1.77334	88.81
1282	-7.79044	11.2524	92.75
1283	-5.65004	-1.8465	90.65
1284	-5.31956	-1.11399	89.32
1285	-6.12615	-1.85945	88.58
1286	12.6663	0.344099	78.76
1287	-6.5429	-1.98938	85.36
1288	13.8962	0.243961	78.75
1289	-5.99298	-1.88665	86.95
1290	2.98348	-1.1225	79.13
1291	-5.95776	-1.05357	91.83
1292	-6.0155	-1.04689	90.5
1293	1.26244	-1.26029	80.49
1294	-5.6596	-2.45327	87.27
1295	-5.5689	-2.00109	92.23
1296	10.6074	-0.873332	77.7
1297	-5.55575	-1.40172	89.73
1298	14.1964	-0.0196418	80.18
1299	-5.14893	-1.73376	85.9
1300	-5.94745	-1.73629	91.51
1301	17.3624	0.274291	83.16
1302	16.0088	0.88536	82.6
1303	-4.76735	-2.67032	83.63
1304	14.6064	0.272051	82.35
1305	-5.28915	-1.43564	89.33
1306	-5.92934	-1.62175	87.83
1307	-5.96215	-2.20079	92.82
1308	13.7525	0.101401	76.42
1309	-5.71654	-1.32229	93.18
1310	-5.78574	-1.55816	93.95
1311	-6.29867	-1.35739	92.49
1312	3.22047	-1.39995	81.94
1313	-6.32168	-1.93801	90.55
1314	-5.85905	-1.67045	92.23
1315	-5.99042	-2.36369	88.75
1316	-5.44497	-2.12022	88.37
1317	-6.33305	-1.82431	88.99
1318	-5.81101	-1.36716	92.07
1319	-5.68059	-2.67182	85.79
1320	-5.01419	-2.03539	87.33
1321	-6.09027	-2.09294	92.12
1322	-5.95822	-1.89698	89.05
1323	-5.68114	-1.26369	90.25
1324	14.974	0.120534	82.6
1325	-5.60989	-2.02539	87
1326	-5.75072	-1.51461	87.51
1327	11.8487	0.276071	78.19
1328	9.40301	-0.172628	78.86
1329	-4.83456	-1.64413	89.18
1330	11.3348	0.317047	79.4
1331	-5.84702	-1.52374	89.67
1332	-5.79886	10.6924	84.52
1333	-6.30601	-1.44678	93.79
1334	14.4546	0.168325	80.55
1335	-6.09776	-1.6571	91.02
1336	-5.54575	-1.42816	91.14
1337	11.0006	-0.138717	77.57
1338	-5.48132	-2.03526	85.02
1339	15.7395	-0.179702	81.8
1340	-5.99955	-1.91632	92.57
1341	1.01034	-1.43876	85.26
1342	15.1516	-0.0198613	79.1
1343	-5.29911	-1.13535	91.84
1344	-6.18577	-1.79807	89.58
1345	-6.08681	-1.87099	88.06
1346	15.378	0.0760663	81.68
1347	15.3301	0.162866	79.66
1348	-6.02988	-0.787224	90.85
1349	-5.82394	-2.13959	88.18
1350	15.7883	0.425296	80.24
1351	-6.35022	-1.76643	85.28
1352	15.9316	-0.0845178	82.39
1353	-6.53484	-1.31728	89.33
1354	-3.48527	-2.6536	78.68
1355	-5.39496	-2.02327	84.35
1356	-5.53038	-3.14257	82.72
1357	-5.80999	-1.44843	92.44
1358	-5.71722	-1.53392	88.63
1359	-5.94327	-1.93526	89.24
1360	14.4959	0.53047	81.97
1361	-5.78598	-2.29371	91.86
1362	9.99807	-0.672695	78.98
1363	-5.53519	-1.37784	91.23
1364	-5.50232	-1.32205	86.74
1365	15.3692	0.0218454	82.92
1366	15.6573	-0.146	81.6
1367	-5.60553	-1.56235	90.57
1368	-5.58806	-2.21635	91.54
1369	-5.29131	-2.08602	81.21
1370	-5.39931	-1.38645	85.82
1371	12.4391	0.0212467	77.13
1372	5.21226	-0.76475	78.71
1373	-6.11534	-1.92824	88.71
1374	-6.02442	-1.17271	88.89
1375	-5.88391	-1.69027	91.38
1376	-4.51395	-2.51935	84.46
1377	-6.18096	-1.63665	93.49
1378	-5.07176	-1.99912	83.02
1379	-5.93956	-1.40156	90.33
1380	11.517	-0.658709	77.66
1381	-5.62288	-1.99258	88.44
1382	16.3223	0.458136	80.04
1383	-5.53299	-1.43869	90.47
1384	2.55782	-1.42276	84.71
1385	11.4778	-0.260816	75.95
1386	-5.47829	-1.57226	85.99
1387	15.123	0.608062	79.01
1388	-6.72938	10.3468	85.05
1389	-0.781172	-1.93959	78.62
1390	1.51429	-0.336538	86.72
1391	-5.7352	-1.44319	90.58
1392	3.30815	-0.844195	83.75
1393	-4.76856	-1.51082	86.6
1394	-5.7452	-2.06455	89.78
1395	-6.32049	-1.76543	93.22
1396	-6.01603	-1.48044	86.26
1397	-4.93006	-2.7674	79.16
1398	-6.1355	-1.61618	91.32
1399	-5.65727	-1.00962	88.8
1400	-6.04807	-0.94056	93.35
1401	6.25396	-1.46859	80.86
1402	-5.85301	-1.09238	91.67
1403	-6.54067	-1.94377	87.87
1404	-4.37651	-2.22617	82.49
1405	-5.78147	-1.57877	92.52
1406	-6.2714	-1.98132	85.27
1407	-5.95482	-1.22635	92.64
1408	-5.50143	-1.83326	88.42
1409	15.4852	0.220383	82.25
1410	-6.26681	-1.91018	89.58
1411	15.2239	-0.0941787	77.83
1412	-6.0285	-1.10541	90.34
1413	13.0499	-0.440804	74.12
1414	10.5874	0.119062	78.91
1415	-5.08885	-3.03412	84.8
1416	2.14974	-0.719722	86
1417	-5.30307	-1.88895	86.66
1418	-5.51782	-1.33888	87.58
1419	17.2091	0.386277	76.37
1420	-5.193	-2.56631	87.65
1421	16.1749	-0.538489	81.52
1422	-5.8511	-1.554	87.94
1423	-5.75156	-1.41016	90.22
1424	15.4368	0.19471	77.05
1425	-5.99921	-1.32501	87.82
1426	-4.05926	-1.77502	82.63
1427	-5.67254	-1.86032	89.36
1428	2.70533	-0.454216	84.22
1429	-5.88464	-2.1779	89.44
1430	-5.30493	-1.21377	90.04
1431	-5.84188	-1.18621	91.32
1432	-6.17307	-0.471277	92.04
1433	-4.93693	-1.06162	84.19
1434	-5.85599	-1.55179	90.69
1435	-5.16085	-1.4592	86.95
1436	-5.48051	-1.76377	87.76
1437	-4.84461	-2.2399	84.87
1438	6.51694	-1.39897	76.73
1439	14.6361	0.0238743	78.12
1440	0.693557	-0.911726	83.34
1441	-6.60953	-0.781414	93.21
1442	-7.17509	12.0559	90.51
1443	-5.77933	-1.80003	92.17
1444	-6.03084	-1.56983	89.46
1445	2.19562	-1.17125	84.08
1446	-6.45087	-1.50911	90.55
1447	15.2768	-0.131197	79.43
1448	-5.81866	-1.61098	92.06
1449	-5.89809	-1.43758	93.11
1450	15.2625	0.68234	75.98
1451	-5.80774	-1.58801	88.66
1452	-7.47105	11.8789	91.4
1453	-5.38842	-1.73186	87.41
1454	4.26397	-1.68495	79.59
1455	-5.52176	-1.79713	87.86
1456	-5.76451	-1.90597	89.46
1457	-6.43654	-1.04859	92.12
1458	-4.4434	-1.31248	87.19
1459	-5.39205	-1.5068	86.58
1460	-5.87467	-1.98349	88
1461	6.59522	-0.974392	76.8
1462	-5.89433	-1.35806	91.3
1463	-5.76698	-1.05928	91.93
1464	-6.19565	-0.961656	91.2
1465	15.7115	0.560597	82.18
1466	-7.30511	11.7046	89.2
1467	-6.09214	-1.71452	89.96
1468	14.2849	0.032647	78.65
1469	-6.37199	-1.40561	91.48
1470	-5.9359	-1.26776	90.41
1471	-5.13197	-1.09579	86.35
1472	14.9463	0.166429	81.33
1473	-3.78554	-1.41821	86.05
1474	-5.98537	-2.0994	87.84
1475	-5.76471	-1.73918	89.84
1476	15.5862	0.22267	80.89
1477	-5.82012	-1.06342	92.8
1478	-4.82201	-1.48121	86.09
1479	-0.955939	-2.40242	78.04
1480	-6.16078	-1.66628	87.52
1481	-5.31073	-2.02561	85.32
1482	13.6942	0.150922	80.39
1483	-5.47709	-1.89945	89.36
1484	-5.98795	-1.63955	92.91
1485	-5.84449	-1.33359	91.5
1486	-5.20719	-3.00257	85.84
1487	1.25497	-1.08639	86.83
1488	-5.44596	-1.21113	90.71
1489	-5.07824	-1.37183	89.8
1490	15.7036	-0.166426	80.6
1491	-5.94696	-2.11938	89.58
1492	-5.05443	-1.47196	87.19
1493	10.5743	-0.251855	76.56
1494	-2.61819	-2.71013	75.28
1495	-5.14313	-1.55333	84.55
1496	-5.58927	-1.37476	90.82
1497	0.166056	10.9144	78.85
1498	-6.01903	-1.43967	91.57
1499	-6.21287	-1.62361	90.08
1500	-5.95507	-1.72603	84.65
1501	-5.52561	-1.70928	91.21
1502	14.7113	0.631597	78.28
1503	-5.65992	-1.44887	87.35
1504	-5.81372	-1.19323	91.99
1505	2.50515	-0.986434	78.93
1506	-7.7125	12.7234	92.13
1507	7.35125	-0.806456	79.19
1508	-5.74313	-1.62626	90.26
1509	14.3546	-0.240157	75.77
1510	15.1437	0.267343	79.91
1511	15.3811	0.821001	80.6
1512	-5.59971	-1.38422	88.54
1513	1.22151	-0.923493	86.08
1514	1.02447	-1.1191	83.95
1515	-5.60243	-1.60827	89.37
1516	15.8023	-0.0566406	81.57
1517	-5.76922	-1.89225	90.38
1518	13.4574	-0.419551	73.92
1519	11.743	0.416738	77.39
1520	-5.9297	-1.46621	90.24
1521	2.11414	-1.58754	79.14
1522	-4.15042	-2.42785	73.81
1523	15.3941	0.0208527	81.13
1524	3.08345	-0.945249	82.71
1525	13.8164	-0.0175424	76.36
1526	-5.93326	9.63302	81.23
1527	-5.79355	-1.77331	87.21
1528	-5.63004	-1.65903	90.83
1529	-5.48375	-1.18494	90.71
1530	-8.42912	12.4004	93.53
1531	-5.97087	-2.1116	85.6
1532	-6.03169	-2.22727	86.26
1533	15.2312	0.499841	78.45
1534	15.3457	0.186327	82.41
1535	-4.91975	-1.85534	88.25
1536	-5.65554	-2.21515	83.59
1537	-5.06771	-1.52484	91.31
1538	-5.94345	-1.39753	89.75
1539	-3.92994	-1.56442	84.56
1540	-5.36834	-1.48834	87.91
1541	-5.7592	-2.09997	86.25
1542	-6.04818	-2.23335	85.9
1543	-5.97791	-1.5867	86.06
1544	-5.68973	-1.54004	87.69
1545	-6.34304	-1.28298	87.38
1546	-6.35858	-2.2927	85.79
1547	2.87001	-0.820042	80.18
1548	15.8004	0.076781	81.74
1549	1.46758	-1.11812	82.33
1550	-5.63685	-1.70644	86.65
1551	12.8153	0.237329	79.77
1552	-5.71125	-1.46954	86.05
1553	-5.72488	-1.99862	89.27
1554	-5.37826	-1.79398	85.93
1555	-6.01362	-0.757636	91.86
1556	-5.41072	-1.03362	91.48
1557	1.60438	-0.96346	85.91
1558	-6.60981	-1.82588	89.38
1559	-5.77299	-1.36273	87.52
1560	-5.64681	-1.95442	85.65
1561	-5.92165	-1.65726	90.03
1562	-6.02565	-1.50468	90.48
1563	-5.03168	-2.06806	84.04
1564	-5.54325	-1.79642	88.81
1565	3.55548	-0.294959	81.39
1566	-5.64449	-1.52491	87.28
1567	-6.53426	-0.454256	92.56
1568	-5.7749	-1.29995	88.99
1569	-4.6005	-1.7107	86.85
1570	-5.78136	-1.61668	84.82
1571	-6.03777	-1.67372	85.26
1572	-7.77638	13.4586	90.62
1573	-5.48532	-1.73368	86.16
1574	-5.7704	-1.80508	88.26
1575	2.28237	-1.11982	85.4
1576	-5.28365	-0.829673	88.76
1577	-5.43648	-2.35593	84
1578	-5.42153	-2.29411	85.8
1579	15.3868	0.267424	74.75
1580	-5.49648	-1.7885	89.76
1581	6.94786	-0.967699	78.86
1582	-4.74749	-1.96886	85.92
1583	-5.70016	-1.51125	89.77
1584	-6.24932	10.6444	86.96
1585	2.72439	-0.988686	83.18
1586	-5.16735	-1.69169	87.62
1587	15.0689	-0.459591	80.03
1588	-5.66632	-2.00672	88.45
1589	-5.25773	-1.25843	90.65
1590	-6.21153	-1.23607	89.45
1591	-5.5185	-1.6801	90.97
1592	-5.85822	-1.85011	88.41
1593	-6.18907	-1.4682	92.25
1594	-5.24282	-1.45002	88.94
1595	-5.6905	-1.70702	81.68
1596	-4.96551	-1.51782	86.71
1597	-5.87349	-1.70433	86.25
1598	8.09352	12.2994	77.86
1599	-6.31258	-1.08739	89.7
1600	-6.65559	-2.38963	86.36
1601	1.92374	-1.18331	81.94
1602	-4.63675	-1.01706	86.62
1603	-5.26155	-2.4532	84.7
1604	-5.21289	-1.5107	88.54
1605	2.67042	-0.645427	82.96
1606	1.54757	-0.925791	84.96
1607	-5.908	-1.82955	90.12
1608	-6.04269	-1.65582	88.18
1609	-4.85335	-1.14401	87.84
1610	-5.67888	-1.96685	86.16
1611	-5.20392	-1.25417	86.08
1612	-6.63823	-1.55653	89.55
1613	-5.68921	-1.56938	88.88
1614	-5.80882	-1.09973	88.27
1615	-5.53693	-1.18767	87.12
1616	-5.56321	-2.1834	86.41
1617	-5.27938	-1.18533	85.85
1618	15.6436	0.603931	82.33
1619	-5.54775	-2.17979	85.85
1620	-5.62083	-1.61817	90.05
1621	-5.13793	-1.60377	88.85
1622	-6.08988	-1.31618	87.29
1623	14.4748	0.33444	77.38
1624	-5.60754	-1.60444	87.38
1625	-5.3024	-2.12849	84.47
1626	-5.99893	-0.989743	86.77
1627	-5.73052	-1.01453	91.61
1628	-6.01793	-2.26271	85.87
1629	-6.17677	-2.15679	87.49
1630	-6.29731	0.804855	93.26
1631	-5.86345	-2.00565	90.78
1632	-7.54353	11.8649	89.25
1633	-5.30204	-1.49469	83.55
1634	-4.54851	-1.65483	87.27
1635	-5.36664	-1.62993	87.68
1636	-5.7202	-1.18283	86.31
1637	1.61686	-1.20436	81.82
1638	-5.3765	-1.40519	87.74
1639	-5.05616	-1.60107	84.7
1640	11.5663	-0.230958	75.61
1641	-5.88924	-1.67878	89.72
1642	-5.23482	-2.38025	83.86
1643	-5.03762	-1.60845	84.3
1644	-5.89298	-1.92946	86.79
1645	-4.43416	-1.33748	86.55
1646	-5.02704	-2.14381	84.32
1647	-4.19508	-2.05072	85.83
1648	-5.19229	-1.53395	87.4
1649	-5.80981	-1.07311	89.26
1650	-5.72441	-1.17306	89.72
1651	-5.40722	-1.53807	87.46
1652	-5.61232	-2.2151	88.31
1653	-5.07096	-1.74743	87.04
1654	-6.32246	-1.36976	88.42
1655	16.2994	1.42921	76.59
1656	-5.89903	-1.42299	85.4
1657	1.59568	-0.689304	86.25
1658	-6.21108	-1.40702	90.21
1659	4.03185	-0.325536	78.23
1660	14.1155	0.144388	78.46
1661	-5.56162	-2.10559	85.01
1662	-5.24527	-1.31023	87.33
1663	2.4696	-0.65493	84.4
1664	15.3125	1.24285	80.97
1665	-5.39609	-1.82884	84.69
1666	-5.61067	-1.35031	90.88
1667	-6.19767	-2.45291	84.68
1668	-5.21299	-1.84656	86.4
1669	-5.1096	-2.04733	86.87
1670	-5.88803	-1.73245	86.68
1671	-5.58286	-1.51081	88.7
1672	-5.578	-1.16414	91.39
1673	14.9157	0.518783	79.33
1674	4.6246	-0.592968	79.1
1675	-6.05261	-2.03776	84.89
1676	-6.08747	-1.36196	85.18
1677	4.34447	-0.331111	81.21
1678	12.1014	-0.108801	76.08
1679	-4.99902	-1.57752	85.6
1680	1.34637	-1.20178	80.84
1681	5.63774	-0.555335	80.14
1682	-6.41234	-1.19264	89.96
1683	7.50863	0.208968	75.85
1684	-5.37478	-1.94814	85.33
1685	-6.33132	-2.38679	84.7
1686	-5.07222	-1.83635	86.09
1687	-5.42289	-1.73935	89.2
1688	-3.61355	-1.99743	84.16
1689	3.23606	-0.401945	83.27
1690	10.7549	-0.106212	80.55
1691	-5.75965	-2.08753	85.98
1692	11.0502	0.3251	77.98
1693	-4.5534	-1.84198	85.49
1694	-5.37107	-2.32971	86.73
1695	-5.70654	-1.21269	88.97
1696	-6.35585	-2.5227	85.04
1697	-5.97257	-1.26113	87.43
1698	-5.34077	-1.5968	85.6
1699	-7.6457	10.51	88.54
1700	-5.05302	-1.72968	86.09
1701	-4.50207	-1.57581	86.09
1702	-5.65897	-2.12499	84.89
1703	-4.59717	-2.58486	84.66
1704	-5.59703	-0.863496	86.79
1705	-4.92926	-1.4788	82.82
1706	12.7014	0.853955	76.84
1707	-6.476	-1.00121	88.15
1708	1.41893	-0.379575	85.25
1709	8.81575	11.1203	76.96
1710	-5.54391	-1.59819	83.85
1711	-6.05405	-1.73273	86.81
1712	-4.82478	-2.09632	86.33
1713	-4.87028	-1.14172	87.02
1714	-5.25899	-1.12237	88.87
1715	-6.03795	-1.26993	90.1
1716	13.1204	-0.17227	74.53
1717	0.63779	-0.813546	81.89
1718	-6.74674	-0.945571	85.04
1719	-6.3692	-2.0769	86.51
1720	5.92593	-0.751341	78.38
1721	-6.70261	-1.68843	85.57
1722	-4.19238	-1.74328	83.44
1723	-6.15402	-1.29781	88.67
1724	-4.43916	-1.39269	83.22
1725	-3.91082	-1.29654	80.24
1726	15.4941	0.861141	82.49
1727	-5.27987	-1.72392	84.13
1728	5.78817	-0.378335	79.83
1729	-5.44355	-1.57763	87.93
1730	-5.04697	-1.45612	87.02
1731	-3.97856	0.279138	76.54
1732	-6.16639	-1.57606	87.06
1733	-3.56881	-1.89573	83.77
1734	-5.85046	-1.62969	86.64
1735	-6.07861	-1.82907	83.82
1736	-4.89789	-1.5465	84.85
1737	-4.54645	-1.34527	84.71
1738	2.1955	-0.659077	79.45
1739	4.71689	-0.331683	74.57
1740	-4.70888	-1.24953	84.7
1741	-4.91361	-1.97788	86.17
1742	16.1162	0.707798	78.01
1743	14.7496	0.878513	82.96
1744	-4.86859	-1.52979	84.74
1745	-5.73683	-1.92933	88.66
1746	2.96931	-0.650868	83.03
1747	-6.85702	-1.77124	86.33
1748	2.31083	-0.763565	83.62
1749	3.28083	-1.16235	77.91
1750	-4.26312	-1.28181	86.11
1751	-5.1018	-1.7054	88.52
1752	-5.79734	-1.40968	86.11
1753	2.81689	0.189738	76.27
1754	4.57142	-0.911273	78.88
1755	0.817412	-0.668869	83.53
1756	10.3321	0.379484	77.22
1757	2.17584	-1.32233	86.82
1758	4.23813	-0.712096	75.06
1759	-5.59447	-1.80531	84.16
1760	14.5253	0.344069	74.27
1761	-5.67212	-1.43615	85.92
1762	-5.54929	-1.65102	90.08
1763	4.10108	-0.696144	76.8
1764	15.0403	1.12569	81.17
1765	14.574	0.494398	77.76
1766	1.63571	-1.13793	80.15
1767	-5.45204	-1.39804	84.84
1768	-5.43552	-1.43603	86.91
1769	2.67254	-0.274439	82.49
1770	-5.60716	-1.92842	84.69
1771	12.5091	13.3031	75.96
1772	-5.89844	-1.20376	87.65
1773	-2.58308	-1.63086	82.65
1774	-4.92716	-2.17468	82.49
1775	-6.44314	-0.159013	91.96
1776	12.5011	0.811344	76.48
1777	-3.4281	-1.70394	81.84
1778	12.2375	-0.119981	79.84
1779	2.16408	-0.947803	81.43
1780	3.50645	-0.728602	81.75
1781	-6.10107	-1.95938	85.4
1782	-4.64727	-1.74607	80.37
1783	-5.16576	-0.911622	91.62
1784	-4.95604	-1.95011	81.53
1785	-5.67519	-2.14144	85.9
1786	-5.83877	-1.63516	85.16
1787	-5.0254	-2.3961	78.84
1788	-5.05172	-1.82853	87.28
1789	3.50152	-0.549318	80.14
1790	1.36653	-0.902956	82.48
1791	-5.35306	-1.67419	90.76
1792	2.34055	-0.247951	86.93
1793	9.15634	-0.440554	75.13
1794	-6.55545	-1.49431	86.26
1795	14.7453	1.1551	77.9
1796	1.71654	11.5475	82.63
1797	-5.64405	-1.14659	87.21
1798	-6.90922	10.4716	82.84
1799	9.07142	0.488382	75.28
1800	-4.81363	-2.03369	81.5
1801	8.45392	0.0391859	79.39
1802	9.33175	0.0388517	73.38
1803	-6.0284	-2.22313	86.36
1804	-5.54401	-2.11738	84.22
1805	3.22974	-0.479121	79.48
1806	11.8739	0.583163	76.59
1807	-5.98003	-1.44392	87.33
1808	6.71948	-0.00071081	79.08
1809	-5.51468	-0.657615	89.39
1810	-5.33411	-2.16347	86.94
1811	-5.02629	-1.41678	86.32
1812	15.2387	0.675884	78.94
1813	-5.54299	-1.72232	83.9
1814	11.6143	0.289936	76.69
1815	-4.49257	-1.73041	82.87
1816	-3.86042	-1.24722	84.96
1817	-6.05871	-1.77227	87.04
1818	-5.80629	-1.27204	82.62
1819	-6.26471	11.4753	86.75
1820	-4.1972	-1.48355	84.06
1821	-5.59286	-1.63553	88.7
1822	-4.50463	-1.30416	86.24
1823	8.74334	0.100486	74.58
1824	9.26914	0.491952	79
1825	-5.14686	-2.20835	84.69
1826	12.4765	0.139703	73.27
1827	1.64802	4.54307	79.22
1828	-2.25053	-2.19086	81.4
1829	-6.1336	-1.93758	87.08
1830	-3.75218	-2.2434	79.25
1831	13.7814	0.657532	78.48
1832	8.46276	-0.00304832	72.28
1833	-5.25908	-1.8517	84.07
1834	-6.33336	-1.88527	85.88
1835	1.8991	-0.356256	83.54
1836	2.40998	-0.959747	85.6
1837	14.143	0.601271	75
1838	-5.19086	-2.37641	85.62
1839	-4.70665	-2.65301	78.07
1840	-5.23594	-2.53493	85.62
1841	-5.99864	-1.45596	83.95
1842	-6.24879	-1.88263	86.81
1843	4.96715	-0.536122	77.36
1844	2.95205	-0.914527	78.78
1845	-6.44069	-1.43141	86.04
1846	-7.06935	12.2599	90.74
1847	-5.69744	-2.03211	83.97
1848	7.29572	0.0894555	75.13
1849	-6.91717	10.4469	84.87
1850	1.8223	-0.509162	82.93
1851	-5.61227	-1.35553	85.35
1852	6.00271	-0.507597	72.72
1853	-5.81094	-1.34337	88.7
1854	2.2053	0.507483	84.61
1855	-5.80247	-1.3306	90.01
1856	1.90895	-1.00269	79.7
1857	1.95993	-1.06469	75.19
1858	2.6737	-0.962109	77.93
1859	11.6929	0.191347	77.39
1860	9.5772	0.301657	75.16
1861	-3.85094	-2.25628	82.15
1862	4.29871	0.172898	82.15
1863	3.92221	4.22025	74.81
1864	-5.74364	-1.84676	90.28
1865	4.17232	12.5955	73.83
1866	-5.29467	-1.58022	84.81
1867	-6.13585	0.430136	83.77
1868	1.58901	-1.08072	83.54
1869	11.2679	0.340665	75.59
1870	4.03279	-0.897724	81.11
1871	-5.78889	-1.47909	81.85
1872	3.00933	-0.193529	83.07
1873	-4.19032	-1.71585	83.21
1874	-5.35508	-1.74153	82.05
1875	12.7201	1.0048	72.52
1876	-5.78838	11.0191	82.9
1877	-4.33252	-1.27447	83.96
1878	-6.27547	-1.50703	89.42
1879	-5.88187	-1.65221	88.4
1880	-6.04396	-2.17653	83.22
1881	11.3235	0.382305	74.41
1882	4.06515	-0.61663	78.12
1883	-5.89585	-2.26258	82.93
1884	-6.11191	-1.17341	85.64
1885	-3.61484	-1.46486	86.46
1886	-5.55348	-1.05963	84.77
1887	10.742	0.0768667	78.16
1888	-6.24569	-1.32688	80.33
1889	2.30073	-1.30536	82.95
1890	12.1243	0.367542	76.99
1891	2.35132	-0.500056	84.32
1892	2.93395	-0.650316	81.68
1893	-4.58129	-1.67355	86.49
1894	6.26406	-0.328475	73.45
1895	-4.04983	-1.63693	86.04
1896	2.93541	-0.629665	83.77
1897	11.8035	0.343975	78.61
1898	6.01409	-0.55974	75.14
1899	-5.16019	-2.55834	83.43
1900	0.697052	-0.965952	82.38
1901	-5.43973	-1.55367	85.58
1902	3.78332	-0.340562	81.17
1903	2.36283	-1.45121	79.66
1904	1.58618	2.03195	84.07
1905	-4.80182	-1.03462	85.23
1906	-4.95238	-1.53727	85.05
1907	-3.40597	-1.5422	76.51
1908	-5.44916	-0.252498	85.44
1909	2.81167	-0.443879	81.8
1910	11.0894	0.58817	72.42
1911	3.06714	-0.612847	79.82
1912	-6.60982	-1.84905	83.18
1913	-5.59066	-0.815784	84.33
1914	-6.33571	0.642052	85.5
1915	-8.52905	12.9671	91.1
1916	3.18439	-0.329879	81.03
1917	1.32518	11.6769	79.43
1918	11.967	0.140965	77.04
1919	2.18834	-1.37303	82.28
1920	4.13573	-0.450301	75.84
1921	1.65253	-0.80681	77.8
1922	-5.21872	-1.65786	86.08
1923	-5.1908	-1.61166	84.16
1924	-5.22348	-1.90278	86.98
1925	2.5957	-0.290682	80.24
1926	-5.50048	-1.14402	87.08
1927	4.55594	-0.753356	76.73
1928	-4.33008	-1.55552	84.82
1929	8.59542	0.277952	75.81
1930	-4.32283	-1.77878	79.77
1931	7.31424	12.899	74.6
1932	4.28031	-0.791122	78.8
1933	4.16997	-0.914116	78.73
1934	-4.88764	-1.7027	84.53
1935	8.56864	0.477509	74.13
1936	-4.38108	-2.14485	81.06
1937	-4.77231	-1.94412	83.22
1938	5.34696	0.447063	79.59
1939	4.09087	-0.421207	79.35
1940	10.4541	0.360552	78.09
1941	1.84616	-0.556503	83.03
1942	-5.56917	-1.65414	83.81
1943	12.1779	0.360665	75.81
1944	8.68764	-0.0409864	73.65
1945	4.74444	-0.575556	76.48
1946	6.04177	-0.542226	75.03
1947	4.15411	-0.336418	84.74
1948	4.21872	0.0221487	79.98
1949	6.89964	-0.49527	76.91
1950	6.09574	-0.303079	74.95
1951	7.34537	0.0533292	75
1952	9.95135	0.536868	75.64
1953	4.25706	-0.422045	79.11
1954	-6.01107	-1.55193	85.59
1955	1.01105	-1.16771	81.97
1956	2.18277	-0.578604	82.41
1957	13.7561	0.429703	79.71
1958	12.439	0.762223	75.76
1959	11.5425	0.873327	77.56
1960	4.09604	0.166743	75.75
1961	5.84468	-0.453671	76.66
1962	6.04003	0.141209	75.85
1963	11.8494	0.1303	74.57
1964	3.68628	-0.788574	76.51
1965	-7.28463	6.46291	83.63
1966	9.42436	0.457253	78.01
1967	-5.76912	-2.34411	84.86
1968	-4.79262	-2.01225	82.02
1969	13.889	0.809186	75.06
1970	12.0874	0.287374	74.78
1971	13.4527	1.42356	79.2
1972	8.6217	13.1568	74.91
1973	2.4267	-0.694084	82.95
1974	4.98683	-0.194195	74.75
1975	10.3175	0.442471	74.96
1976	11.5744	0.156789	72.2
1977	5.31909	0.133344	76.13
1978	-3.5664	-2.06547	74.38
1979	7.64231	0.2657	71.29
1980	-3.95929	-1.46013	76.42
1981	2.11165	12.7599	74
1982	2.99421	12.1552	74.3
1983	12.0093	0.223352	72.62
1984	10.0288	0.0961203	75.08
1985	5.90197	-0.158226	74.61
1986	7.78985	-0.146242	72.17
1987	3.41573	-1.12453	80.17
1988	13.2726	1.00701	73.81
1989	3.67234	-0.314534	74.57
1990	10.8071	0.495852	74.98
1991	10.5582	0.67224	71.44
1992	1.8014	-0.300931	78.91
1993	-5.21018	10.3231	77.54
1994	1.95114	12.1046	81.49
1995	1.82395	-0.504536	80.28
1996	-5.59511	-1.51604	80.7
1997	13.4848	1.09836	75.1
1998	13.0739	1.09283	73.26
1999	1.24659	-0.136033	81.13

## Sheet: Fib8b
pdb_number, ranked_[x].pdb	PC1	PC2	chi2 of W580
1	-6.08559	-2.06853	80.8523
2	-6.47768	-2.41495	81.0944
3	0.916949	-1.74792	-103.743
4	-6.03479	-2.63672	81.4702
5	-5.95365	-2.28181	78.2426
6	-5.58336	-2.17585	79.5061
7	-8.03542	10.6182	78.7322
8	-7.81245	9.7662	80.9876
9	-7.32704	10.7062	79.2914
10	-6.24667	-2.19323	77.0895
11	-5.28224	-2.45984	80.2269
12	-7.79416	10.7087	80.3518
13	-7.73399	10.4819	79.5094
14	-5.57264	-2.76073	84.0834
15	-6.17233	-2.47824	81.9011
16	-5.96653	-2.55301	84.5088
17	-7.89121	10.1177	80.0427
18	-6.53897	-2.03842	78.9683
19	-5.90301	-2.79353	80.1443
20	-6.84788	-2.74337	80.7012
21	-5.38145	-2.41438	80.6678
22	-4.18931	-2.40699	82.5105
23	-6.01513	-2.3422	81.7054
24	-7.15527	-3.2138	76.5803
25	-7.75307	10.4018	79.5295
26	-7.67499	9.66408	81.7837
27	-5.70466	-2.33672	80.2348
28	-6.33304	-2.00686	79.4287
29	-6.02394	-1.73821	77.0619
30	-6.13711	-2.16487	80.7112
31	-7.70757	11.0849	79.7688
32	15.4223	0.595535	-100.06
33	-5.93351	-2.37959	76.4338
34	-5.93374	-2.24449	79.6011
35	-7.05388	7.07884	79.4973
36	-7.75211	10.706	78.7267
37	-6.24572	-2.34095	77.6337
38	-7.64644	10.8532	78.4615
39	-8.51697	10.0624	81.6907
40	-6.82555	-2.35084	81.0927
41	-6.3885	-1.99335	81.2195
42	-7.92379	10.624	78.2094
43	-8.23208	10.6904	81.4128
44	-5.78956	-2.25582	81.6298
45	-6.28745	-2.66538	82.3966
46	-6.19133	-2.4386	79.7813
47	-7.38183	10.2622	77.3813
48	-7.67606	10.5471	77.5979
49	-6.4432	-2.3678	80.1475
50	-4.93355	-1.9914	81.5245
51	-8.91709	10.5092	76.0352
52	15.4646	0.520691	-103.415
53	14.3475	0.646985	-98.1535
54	-7.81919	10.2059	77.2978
55	-5.6945	-1.38213	78.9337
56	-6.33969	-1.34893	79.5069
57	0.897721	-1.6302	-106.946
58	1.69274	-0.890486	-101.345
59	-5.88377	-2.47879	79.5666
60	-6.25711	-1.58226	78.8941
61	-3.68664	-2.05767	6.13456
62	-8.53179	9.32835	76.0335
63	-6.28825	-1.35348	79.6738
64	-5.50971	-3.03983	80.6756
65	-8.02233	10.3641	77.5245
66	-7.43226	10.0264	80.0636
67	-5.38145	-1.99556	80.9156
68	-5.41999	-1.60824	86.4787
69	-5.36767	-2.41479	77.1391
70	-7.51827	10.1691	79.8742
71	-6.39677	-2.3128	78.7191
72	-5.89499	-2.42914	77.6343
73	9.8438	-0.438584	-93.4525
74	-8.18423	10.2169	79.1868
75	1.46839	-1.36041	-102.307
76	-5.00131	-2.3594	84.2795
77	-6.45447	-2.2638	79.8668
78	15.0142	0.639273	-101.215
79	-6.05635	-2.23004	80.4761
80	-6.00988	-2.01535	77.8849
81	-8.58873	9.41692	78.3322
82	-5.88441	-2.42694	76.579
83	-7.88638	10.959	79.1321
84	-6.01604	-1.61752	77.841
85	-7.73915	10.5862	80.6861
86	-6.20177	-2.03711	77.7037
87	-6.75752	0.860401	77.4637
88	-6.91495	-0.0301358	76.9871
89	-5.97799	-2.06832	77.6067
90	14.6372	0.540471	-97.8034
91	-8.31521	10.3839	81.0731
92	15.9805	0.405807	-97.3953
93	-6.9772	9.6709	81.1969
94	-7.60298	10.0151	77.0065
95	-5.95072	-1.72571	78.5834
96	-5.93413	-1.97238	80.2661
97	-6.70465	-2.08323	79.0695
98	-8.47959	10.0138	80.2962
99	-5.92132	-1.15251	77.0084
100	-3.88371	-2.00762	81.3986
101	-6.20853	-1.37744	79.2449
102	-6.23747	-1.72143	74.794
103	-5.83575	-1.24317	76.6063
104	0.291179	-1.16591	-105.393
105	-5.61425	-1.85381	82.9294
106	-7.87094	10.7993	78.2779
107	-5.92151	-1.19873	77.4437
108	-7.93549	9.58135	78.8985
109	-8.08819	10.7578	75.8771
110	-5.81066	-2.11995	80.397
111	-6.80955	-2.14046	78.6395
112	-5.47384	-0.69939	80.8812
113	-7.51368	9.70739	79.4171
114	2.92712	-1.42266	-99.5766
115	-6.20611	-2.90559	78.5644
116	12.7777	11.915	-97.2005
117	-5.62027	-1.43146	81.6186
118	-6.59602	-1.63069	77.8625
119	-6.49084	-2.35032	81.0471
120	-6.00052	-1.13716	79.3294
121	2.69431	-1.7257	-99.4242
122	-5.63174	-1.84684	79.8712
123	-7.63237	10.155	77.5414
124	13.3565	0.338284	-93.5569
125	-8.04675	12.0067	77.8402
126	-6.36159	-2.93621	79.5264
127	-4.74524	-2.07287	85.0888
128	-5.78268	-2.47902	80.3682
129	-6.42937	-1.3093	77.8328
130	-5.5995	-2.62024	80.2268
131	2.74474	-1.35839	-102.486
132	14.3894	0.329598	-99.4986
133	-5.78608	-2.23309	82.2642
134	15.2853	0.446936	-99.7647
135	-5.82811	-2.30316	79.8791
136	-6.9644	-1.47154	78.8165
137	0.862061	-1.23407	-107.502
138	-7.5148	10.8656	78.6573
139	-7.82723	10.9669	78.1987
140	-6.16929	-1.59075	80.6659
141	-5.88387	-1.41945	79.4705
142	-7.72758	9.8838	79.1582
143	-6.04439	-2.52021	81.6245
144	-6.55692	-1.60325	80.0933
145	-7.61663	10.1633	78.0447
146	-8.59841	10.3365	80.294
147	-5.82995	-2.10659	76.723
148	-6.21101	-2.42393	79.1795
149	-5.5011	-2.35066	80.8009
150	-8.48811	9.79512	76.5909
151	8.11152	-0.477658	-93.8354
152	-6.45986	-1.6028	78.2929
153	14.4595	0.0117314	-97.1668
154	-5.88319	-2.47585	80.855
155	-5.70595	-3.03435	82.5599
156	-4.59078	-3.10334	82.4512
157	-5.84116	-2.51751	79.8719
158	11.9753	0.427323	-101.368
159	-6.52687	-0.859867	80.9993
160	-6.4566	-1.11487	79.3417
161	-6.74396	-2.23597	76.8004
162	-7.56037	11.0801	79.0439
163	14.8114	0.858818	-92.9206
164	-6.64968	-2.33115	75.6268
165	0.507533	-1.26949	-102.727
166	-6.1216	-2.32156	80.607
167	-7.74271	10.1606	81.8384
168	11.2085	0.158641	-94.0342
169	-6.83703	-2.45818	82.1043
170	-6.3944	-2.67427	78.2749
171	-5.65575	-2.4312	82.6008
172	-6.91441	-1.48557	80.0847
173	-5.93197	-2.57824	81.141
174	-8.60011	10.9163	76.0072
175	-5.08049	-2.20618	79.0785
176	-7.60042	10.5034	82.0872
177	-6.76603	-0.920856	78.0507
178	-5.98093	-1.92052	79.1278
179	-7.56532	9.58522	78.6688
180	-6.39335	-2.9132	77.7368
181	1.01104	-1.86963	-102.278
182	-7.9094	10.5728	80.8004
183	-6.03399	-2.5242	82.6626
184	0.943446	-1.58242	-106.304
185	-6.24649	-1.38502	79.3339
186	-7.59001	11.2099	81.7049
187	-6.06603	-1.91717	80.0964
188	-7.71274	7.19112	77.6144
189	-6.48252	10.0823	84.2225
190	-6.43376	-2.78117	74.1899
191	-6.86644	-0.880259	80.0642
192	-5.98825	-1.31725	78.467
193	-6.6306	-1.35643	80.0889
194	-5.87471	-2.47141	76.2705
195	15.2805	-0.336509	-97.7337
196	-7.34344	9.86896	79.2397
197	-7.00707	-2.21315	85.4971
198	-5.01216	-2.70152	77.6488
199	15.0625	0.389972	-96.253
200	14.4484	0.201872	-94.0596
201	-3.60977	-2.18041	84.9038
202	-7.76334	11.1295	80.0088
203	-8.39762	10.7456	77.8388
204	-6.28319	-2.31498	79.9668
205	-6.72319	-2.76138	82.1924
206	-6.32059	-1.63893	78.1209
207	-6.50519	-2.79166	74.5063
208	16.6444	0.143287	-98.0728
209	-4.1724	-2.23961	84.2294
210	-6.47561	-1.22982	75.7214
211	-6.16844	-2.28091	76.1523
212	-8.43743	10.8701	80.9623
213	-6.12864	-1.1844	78.3806
214	-3.50991	-2.43627	85.8185
215	13.4864	0.217972	-98.9597
216	-6.35137	-1.44485	82.099
217	14.68	0.344967	-97.9996
218	-6.31946	-1.82174	78.2731
219	-6.55767	-1.51978	78.9007
220	-5.56907	-2.67325	80.0056
221	-8.56884	9.83776	75.2291
222	-4.74869	-1.73487	80.9016
223	-5.66021	-2.03083	82.5895
224	-5.6615	-2.30698	78.9317
225	0.696247	-1.36228	-106.8
226	-7.42606	10.574	78.0998
227	14.7957	0.56246	-97.7509
228	-5.96856	-1.72656	79.0911
229	-7.12318	-0.673433	77.273
230	12.6301	0.201319	-100.457
231	12.7001	0.160784	-92.9539
232	-7.02681	-1.43035	78.9686
233	-6.13105	-1.04579	78.9581
234	14.3853	0.916395	-95.6739
235	15.429	0.310385	-96.6471
236	-4.70117	-2.71039	79.9775
237	5.14817	-0.805766	-103.024
238	-6.87095	-2.68827	78.3673
239	-6.49435	-1.49323	81.1135
240	15.1817	0.791009	-102.63
241	-5.23375	-1.84933	79.6601
242	-6.41927	-2.11282	77.4223
243	-5.9398	-0.22891	80.4604
244	-8.17079	10.1267	82.9789
245	-5.40903	-3.01817	80.3959
246	-4.59406	-2.28426	82.1138
247	-5.76403	-1.35927	80.0983
248	-5.80553	-1.23224	78.4776
249	-8.2411	9.90963	78.2915
250	-6.54654	-1.96292	77.5896
251	-6.12094	-3.11546	77.929
252	-5.09764	-1.63446	81.3645
253	-6.29834	-1.00206	81.3879
254	14.5232	0.336932	-97.9707
255	-6.12126	-1.30589	78.9342
256	14.2186	-0.279063	-99.3734
257	-6.02268	-1.28112	79.7088
258	14.0259	0.491451	-99.5902
259	-7.09111	10.3019	82.0343
260	-6.00906	-1.17411	81.6507
261	-5.37129	-2.03407	78.4434
262	12.6046	0.442866	-95.7362
263	-6.052	-2.1464	79.711
264	-6.68024	-1.6006	79.134
265	-5.74112	-1.53103	78.0851
266	-4.11342	-2.51175	80.5763
267	-6.44466	-2.45368	79.4762
268	-6.13573	-1.14668	78.8944
269	1.66271	-1.4284	-101.694
270	13.8455	0.165722	-94.8491
271	-6.41698	-1.86306	76.3847
272	-5.81769	-2.50872	83.3104
273	-6.43793	-1.36142	79.0868
274	-7.53	10.7312	79.5723
275	13.2705	0.0201069	-93.7286
276	-8.24467	9.92652	79.4161
277	-6.29593	-1.62892	75.4153
278	-6.4356	-1.13333	78.8849
279	-6.43515	-2.52738	76.8515
280	-6.0126	-1.01589	79.8108
281	-6.66417	-1.62275	78.8238
282	-5.60021	-2.44045	82.7915
283	-6.64463	-2.6464	81.5029
284	-6.06892	-1.43859	79.5052
285	-5.98438	-1.20188	77.936
286	-6.93432	-3.01612	82.1869
287	-6.00648	-1.07308	77.4751
288	-8.74261	10.1882	78.7523
289	13.342	11.7395	-96.0504
290	-6.33182	-1.35736	77.7538
291	-6.38799	-2.27198	76.7529
292	-6.91375	9.06807	89.1583
293	-6.28237	-1.67203	78.5151
294	-6.78594	-2.50201	78.4718
295	-8.06569	10.5782	77.9835
296	-6.44358	-1.21639	78.7971
297	15.2275	-0.00284081	-99.1953
298	-7.50557	-1.55618	76.7195
299	-7.90567	11.2877	79.081
300	-7.90254	10.9066	79.7664
301	-6.99262	-0.999766	77.0836
302	-8.11046	11.3797	77.984
303	13.8053	-0.178181	-95.0083
304	-1.63708	-2.60319	86.3046
305	-7.58572	10.4706	78.1901
306	-5.93686	-2.31497	78.425
307	-5.55391	-1.89912	87.6641
308	-5.52197	-1.41455	83.4692
309	-5.42912	-1.83986	83.2114
310	-7.29701	10.7594	80.4526
311	-6.97705	9.67131	82.2401
312	-6.92548	10.428	82.4828
313	14.6517	0.0551577	-96.6883
314	-4.89547	-2.478	82.6105
315	-7.28821	10.2626	78.699
316	-6.32561	-2.21344	77.9678
317	1.05354	-1.6507	-105.822
318	14.3308	0.241776	-98.8706
319	13.0546	-0.11448	-93.2534
320	-6.9481	-2.55492	79.6886
321	-6.00036	-1.8631	80.9078
322	-3.91908	-2.24872	83.8682
323	13.266	0.178846	-98.9058
324	-7.36153	10.2452	79.2997
325	13.8434	0.238156	-97.1346
326	10.4653	-0.316754	-93.7745
327	-4.44463	-2.10577	82.9644
328	-6.25602	-2.02176	78.0864
329	-5.71732	-2.52566	79.9905
330	-4.72922	-2.05354	83.02
331	-7.28572	9.58456	80.3099
332	-7.13009	-0.803432	79.0556
333	14.7845	-0.108273	-100.126
334	-8.34181	10.2371	79.7707
335	-6.54429	-0.622343	78.2754
336	-6.31499	-1.1579	77.6029
337	-7.16635	3.03654	78.231
338	-7.69881	10.6364	79.8525
339	-1.83143	-1.83263	85.2764
340	10.8225	-0.0080668	-93.6442
341	13.3289	0.383599	-101.763
342	-6.20307	-2.25159	79.8008
343	-6.36633	0.226892	78.7212
344	-5.9679	-1.81699	77.857
345	-6.34248	-1.35227	76.3787
346	-6.47083	-1.01458	79.3748
347	-8.51929	10.6893	77.6817
348	-6.39791	-2.37306	77.4109
349	-5.42615	-2.19436	79.9857
350	-6.79843	-1.10307	78.3287
351	1.74891	-1.03258	-104.417
352	14.8637	0.234844	-93.9901
353	-6.45205	-1.08322	80.9003
354	13.8664	13.0433	-105.521
355	-6.5674	-1.15938	79.0424
356	-6.31251	-1.83277	79.3199
357	14.6259	0.848932	-102.018
358	-8.1531	9.87275	78.0994
359	-8.10925	11.3125	77.4818
360	-6.72938	-1.42375	79.2983
361	-7.54665	10.9895	82.0719
362	-8.2347	10.0336	81.3484
363	14.7616	0.0964061	-94.7427
364	-6.04141	-1.07603	81.1155
365	-6.51031	-1.11163	77.8407
366	-6.05471	-0.939464	84.1284
367	12.6612	-0.0731817	-93.5476
368	-5.22842	-2.09487	79.7606
369	0.280813	-2.32632	85.9285
370	-5.77921	-1.15447	79.7472
371	-6.53214	-1.14614	80.9023
372	-6.06283	-2.82629	79.5698
373	-7.92208	10.0952	80.0226
374	-4.37195	-1.28851	81.8365
375	-6.4388	-1.28149	77.805
376	-3.24806	-1.76496	82.9483
377	-6.22301	-1.51473	79.3503
378	-4.93931	-2.79885	80.2121
379	13.4148	0.215245	-98.1137
380	-5.52088	-2.40334	79.7115
381	15.4529	0.61497	-97.4756
382	-6.33923	-2.00429	78.9001
383	9.75277	-0.176011	-94.8449
384	-7.32795	10.9615	81.4672
385	-6.04785	-0.877914	79.2203
386	11.5182	0.218604	-100.022
387	-3.77673	-2.406	83.3937
388	14.88	0.0769195	-99.7971
389	-5.57384	-2.5703	82.136
390	-6.05367	-1.09451	81.5587
391	-6.00687	-1.28161	79.3202
392	-5.89654	-0.690101	83.3118
393	12.8718	0.325444	-94.1006
394	-7.18826	-1.69603	81.3981
395	-6.25662	-1.0075	78.9187
396	-8.2889	10.0515	77.1337
397	11.5667	-0.047793	-95.5149
398	-6.19261	-0.754862	80.9277
399	-7.44964	9.54274	81.1909
400	-5.06368	-2.43619	80.0819
401	-6.42383	-2.32364	78.0785
402	-4.50328	-1.9935	83.0052
403	-7.80601	10.211	80.2458
404	-6.70387	-1.01316	79.4593
405	-5.43602	-2.73138	78.726
406	8.72899	-0.25562	-93.0713
407	-6.67514	-0.734048	77.2645
408	-5.78989	-2.63776	82.2313
409	-6.53727	-1.26527	77.6302
410	12.7168	0.121444	-96.7102
411	-8.18637	9.79045	79.7618
412	-4.67739	-2.2993	78.5028
413	-6.52645	-1.2167	78.9626
414	12.5025	0.218934	-91.8778
415	-6.45392	-1.89715	78.3346
416	-8.57422	10.2987	80.2504
417	12.1348	0.117384	-95.7685
418	10.5679	-0.344391	-97.1864
419	12.8842	0.0095758	-99.2793
420	12.0432	-0.322159	-103.006
421	-5.98292	-2.96005	82.855
422	-5.377	-2.59753	82.5071
423	12.0909	-0.0110525	-92.3873
424	14.1281	0.24972	-97.4999
425	0.166972	10.956	-100.498
426	-4.1127	-2.29395	83.4937
427	-6.14892	-2.85932	77.1483
428	-6.06834	-1.8665	81.0168
429	-4.19629	-2.44005	81.8123
430	-6.78628	-1.26061	81.3867
431	-6.62187	-2.45871	78.9561
432	-7.60559	-2.91937	77.203
433	14.1922	-0.0118961	-94.4152
434	-5.75854	-1.55914	78.8569
435	-7.94012	9.88452	79.0294
436	14.5709	0.542518	-94.1829
437	-6.67429	-0.775477	82.4594
438	-3.90483	-2.21449	82.3105
439	-5.68818	-2.55766	80.7641
440	-8.85769	9.76319	74.139
441	-6.87631	-1.95341	78.2219
442	12.6159	0.298761	-89.0775
443	-5.79093	-1.2865	80.4301
444	15.0537	0.729414	-100.705
445	-4.64745	-2.58561	82.9983
446	13.5353	0.739679	-101.21
447	-6.286	-0.526972	79.9053
448	-8.31797	11.3264	77.8836
449	-4.10225	-2.20803	81.1244
450	12.783	0.0276282	-100.175
451	-7.6931	11.3053	78.828
452	-5.14432	-2.79476	79.6783
453	-5.78517	-1.9167	82.1314
454	-6.19676	-0.739033	80.5421
455	-6.61214	-2.15204	78.9738
456	-6.48431	-1.97267	79.2275
457	0.440318	-1.49212	109.711
458	-8.56396	10.3222	79.4824
459	-5.65471	-2.83797	79.9554
460	10.6873	0.158472	-96.7738
461	14.5648	0.221964	-98.1293
462	-6.62994	-1.54519	76.7351
463	-5.81928	-1.8248	82.2444
464	-5.92828	-0.978201	78.8921
465	13.7813	-0.0445872	-94.4441
466	-6.53542	-0.963912	76.9348
467	-6.01845	-1.79287	77.3752
468	-6.39751	-1.60378	78.5969
469	14.8638	0.251937	-101.725
470	-6.03998	-2.63228	80.061
471	-6.20687	-2.33985	81.0742
472	14.6899	0.347131	-97.7192
473	-5.90443	-1.37666	79.6943
474	-8.47433	11.2622	79.395
475	10.358	-0.191991	-94.5951
476	-6.22153	-0.659482	81.516
477	-3.4063	11.059	87.7724
478	9.1397	0.00252231	-101.287
479	-6.12784	-0.653013	78.4572
480	-5.90578	-2.16211	83.7919
481	11.9928	0.417618	-100.393
482	-0.528127	-2.32176	88.355
483	-6.35736	-0.505603	77.2727
484	14.0686	-0.286832	-101.549
485	-6.36623	-1.05852	77.9717
486	-5.98984	-1.70942	79.8787
487	-6.72405	-1.00434	74.5839
488	14.3907	0.183499	-98.2239
489	-6.23587	-1.03798	77.7084
490	-7.26742	10.8106	80.5297
491	-6.84387	-1.66403	78.5061
492	-7.74633	10.4464	78.0198
493	-8.14352	10.9136	79.6459
494	10.9188	0.494636	-96.5436
495	-6.11176	-2.92371	80.0398
496	-5.15577	-2.65569	79.0664
497	-8.34762	10.6301	78.8102
498	-6.33572	-0.759579	78.3371
499	-6.62115	-1.53547	81.1334
500	-5.76435	-2.08767	81.346
501	14.671	0.177027	-95.5747
502	-5.87348	-2.47294	79.4339
503	10.2453	-0.00440078	-96.76
504	-6.29505	-1.47938	79.5955
505	-6.05383	-1.79696	76.8394
506	-6.52807	-1.7995	81.1673
507	-6.61089	-3.07242	79.7926
508	-4.38301	-2.28285	81.9923
509	-6.07852	-0.971301	79.3561
510	-8.25866	11.157	78.5638
511	-6.02598	-0.857445	77.8669
512	-6.31613	-1.80718	77.9728
513	-6.11996	-1.42119	78.7713
514	-6.12926	-1.04293	78.4666
515	13.8895	0.226848	-91.7044
516	12.6174	0.296145	-93.8608
517	13.5526	0.585227	-96.7462
518	-5.8763	-0.934124	81.7302
519	1.91478	-1.42271	87.9576
520	15.2286	0.0826738	-91.9487
521	-5.94318	-2.21855	80.3126
522	0.64249	-1.15622	-101.929
523	1.79824	-0.895549	-103.623
524	-6.42605	-1.60436	78.8493
525	14.3323	0.121794	-93.9861
526	11.9455	12.323	-98.5013
527	-6.46496	-0.967855	79.7606
528	-5.93016	-0.630936	80.9229
529	14.2853	0.412025	-93.8748
530	-6.41607	-0.933472	79.9896
531	-6.60944	-1.20296	78.2414
532	-6.01951	-1.12545	81.7121
533	-5.53368	-1.95943	80.1184
534	-5.32342	-2.3528	79.5839
535	-5.72766	-2.13955	78.327
536	14.6729	0.231146	-101.111
537	-6.33984	-0.596781	81.7947
538	-6.30437	-1.14036	80.7573
539	0.12057	-1.56031	90.5851
540	-4.5168	-2.27986	82.1714
541	14.7398	-0.595197	-89.1877
542	-5.78894	-1.41933	79.891
543	-7.06178	-2.23597	79.0211
544	-6.11833	-0.314688	80.2181
545	-6.28071	-2.43542	80.4966
546	14.9197	0.0685141	-94.8231
547	-7.44954	10.7089	81.1196
548	-6.29864	-2.61045	77.8837
549	15.2343	0.427781	-96.4819
550	-5.92924	-1.19229	80.9584
551	-6.55842	-1.40491	79.1509
552	15.2644	0.307028	-95.3268
553	-6.29521	-2.44512	79.54
554	-6.3075	-0.883923	80.6805
555	12.6647	0.443064	-98.1952
556	13.6128	0.213544	-91.3079
557	12.8679	13.1535	-102.345
558	13.9221	0.379926	-91.7761
559	11.1826	0.46754	-96.6701
560	-7.94122	9.71761	80.4859
561	13.4014	-0.10034	-97.1673
562	14.8827	0.642188	-104.744
563	-6.37683	-1.62768	81.0465
564	14.1664	0.0870261	-93.6504
565	-6.28555	-1.67789	80.957
566	1.92362	-1.52972	-103.056
567	-5.43455	-2.30131	76.8142
568	-5.08382	-2.58239	81.8663
569	-6.19418	-1.01026	78.1216
570	-5.87725	-1.94829	77.9158
571	-8.40559	9.44205	77.4284
572	-8.35054	10.8659	77.1258
573	-6.00529	-2.92746	81.6868
574	12.3043	0.171072	-92.3444
575	-5.04259	-2.24923	83.9791
576	-6.42659	-0.369606	82.5325
577	4.79324	-1.14408	-104.163
578	12.3536	0.183921	-99.1317
579	-5.34894	-2.39296	81.9158
580	-6.70284	-0.849548	80.0807
581	-6.06351	-2.21906	80.5776
582	13.1811	0.0431444	-101.591
583	-4.89264	-1.81349	81.3075
584	7.42686	-0.890211	-108.646
585	-6.23957	-0.963686	81.3453
586	-6.44883	-1.66338	79.3411
587	-5.48248	-2.51634	81.6663
588	-6.29949	-2.49573	78.2512
589	-7.13529	9.40711	83.7663
590	-6.33814	-1.73714	76.3562
591	8.03149	-0.107523	-97.9961
592	15.5755	0.808081	-91.5609
593	-6.62369	-0.993665	78.1243
594	-6.96454	-1.98842	78.7818
595	-6.41176	-1.49587	79.8561
596	-6.27683	-2.00823	77.601
597	-5.58048	-2.66237	81.0174
598	-6.21455	-1.10148	80.4421
599	13.5609	0.596655	-93.9244
600	-5.31542	-2.16228	81.8512
601	-6.42772	-1.76976	80.1523
602	-6.07007	-0.544816	77.9226
603	-5.23321	-2.27486	79.8494
604	-6.67215	-1.48728	80.5689
605	-6.26422	-1.49967	79.8825
606	-6.72323	-0.878118	81.4358
607	4.40748	-0.857617	-95.1367
608	-5.69837	-2.06148	81.2179
609	12.4618	0.242197	-94.6532
610	-7.80809	10.2031	78.1922
611	14.3568	0.871684	-96.09
612	-6.1879	-1.74725	79.829
613	-6.25031	-1.4597	77.64
614	1.6244	-0.73645	-95.8419
615	11.6377	-0.221871	-99.6339
616	13.9758	0.341827	-96.8389
617	14.0529	0.462967	-96.2589
618	-6.12603	-0.33208	81.5222
619	-6.0095	-2.50231	80.2169
620	-5.91814	-1.43334	80.3125
621	-8.76444	10.2226	79.938
622	13.1156	0.273813	-91.5867
623	-6.81997	-1.75286	78.3483
624	14.6504	-0.274831	-97.098
625	3.14538	-0.982636	-103.387
626	-8.14678	10.8085	80.8146
627	-6.69147	-2.22611	79.6168
628	-3.84658	-2.04783	86.2213
629	13.5853	0.0163853	-98.4273
630	-6.4837	-1.96685	80.8778
631	-5.90001	-2.11974	80.3488
632	-5.94045	-1.9182	79.2665
633	-6.48893	-0.951048	77.2716
634	-8.41587	10.5595	76.8003
635	14.9919	0.275679	-90.3336
636	-6.62007	-1.3729	77.9263
637	9.34198	-0.687345	-102.501
638	-6.24905	-1.81856	80.5018
639	12.7991	-0.110465	-93.9798
640	-6.62965	-1.26839	79.1882
641	14.1916	-0.115855	-99.119
642	14.7972	-0.322225	-95.7266
643	14.0342	0.157055	-92.0111
644	-6.30546	-1.83362	79.102
645	14.0409	0.308534	-98.4984
646	-6.21134	-0.723598	81.6424
647	-7.49679	10.675	81.7485
648	-6.76627	-0.481879	78.4558
649	14.0049	0.544671	-93.2784
650	-4.35052	-2.19011	81.3433
651	13.9784	-0.00540378	-93.6117
652	-6.44764	-1.3731	81.5076
653	-4.25717	-1.84592	87.1138
654	-7.63992	11.7267	79.9725
655	15.3504	-0.193922	-100.636
656	9.89425	0.0569628	-95.7707
657	-8.50324	10.93	78.5698
658	-6.17385	-0.134587	80.9554
659	-5.23938	-3.0454	76.3961
660	13.2182	-0.303884	-101.461
661	13.8574	-0.0772622	-95.8761
662	0.36279	-0.386137	-101.372
663	14.6519	-0.170151	-100.841
664	-7.154	-0.73726	79.4952
665	4.57693	-1.12453	-105.01
666	-7.8779	10.3658	80.4368
667	-6.06234	-0.584495	80.9836
668	-6.47717	-1.83135	78.178
669	12.8787	0.00120054	-96.7328
670	11.8833	0.115873	-91.8852
671	-3.49191	-2.39282	83.4628
672	-5.30825	-1.53013	84.0439
673	-6.37491	-0.996297	80.1788
674	-6.67682	-1.27008	79.6478
675	14.0045	0.235096	-94.3619
676	1.7	-1.24321	-103.744
677	10.5002	-0.626645	-90.0145
678	-4.34853	-2.14739	85.1456
679	15.7515	0.494602	-100.017
680	13.3267	0.217677	-93.187
681	-5.34576	-2.70633	84.6468
682	13.4028	0.362784	-104.5
683	0.0986542	-2.09351	-102.866
684	-7.16778	9.84642	81.8553
685	-6.14331	-0.909275	80.0516
686	14.7879	0.256897	-99.6866
687	13.641	-0.251583	-96.5125
688	1.44827	-2.01502	90.8407
689	-7.7436	10.7085	80.0877
690	-6.27254	-1.342	78.9808
691	13.7844	-0.071781	-93.21
692	-5.90302	-2.44424	87.1903
693	14.7539	0.172147	-103.133
694	-6.31041	-1.54616	80.7701
695	2.28846	-1.33841	-104.809
696	-6.48182	-1.74706	78.1531
697	-7.98044	10.5877	79.7896
698	14.6148	0.454525	-94.9013
699	-5.82552	-1.08176	81.3343
700	-5.79567	-1.79123	82.1703
701	12.8998	-0.109618	-90.8243
702	15.0389	-0.129393	-99.5534
703	-6.79223	-2.36342	77.3701
704	-6.82947	0.0872906	79.4354
705	-6.26393	-1.48172	77.4355
706	2.67536	-1.4384	-103.982
707	12.6649	-0.235613	-93.7827
708	-4.9753	-2.48106	79.242
709	11.8786	0.106183	-99.2555
710	13.8269	0.904322	-98.0123
711	-6.95528	-1.01495	77.93
712	-6.45261	-1.60637	79.3523
713	-5.25775	-2.35132	81.9672
714	-6.84509	-1.97597	79.3539
715	-6.55368	-0.803249	76.9011
716	-6.33395	-2.8945	79.4616
717	-6.27386	-2.61088	78.5233
718	-8.52196	10.6495	79.6049
719	9.87244	0.112718	-101.208
720	-8.87917	11.304	78.5866
721	-6.95046	-1.34002	83.4408
722	-5.8702	-0.687036	80.7679
723	-5.70065	-0.51658	81.6585
724	-7.18724	-1.65812	79.9826
725	-6.00992	-1.3287	79.6304
726	-5.91519	-2.02812	77.295
727	-8.30071	11.0832	79.3892
728	12.0355	12.703	-96.9348
729	-6.76989	-1.10638	80.9297
730	-6.07886	-1.05525	82.8283
731	-7.29881	-0.950263	75.5506
732	-6.38988	-1.59735	80.4485
733	13.0584	-0.320222	-93.3563
734	-3.15221	-2.15861	86.9569
735	-6.78481	-0.803693	78.2743
736	15.5832	0.486145	-102.212
737	-5.93578	-1.34859	80.5745
738	-7.48134	11.0652	81.2155
739	-5.30553	-2.43554	80.8453
740	14.6547	-0.119929	-99.4238
741	15.6885	-0.501717	-101.033
742	13.3021	0.393604	-92.0753
743	-6.04207	-2.12755	78.7654
744	-2.77887	-2.05092	84.153
745	-3.53774	-2.7424	85.8556
746	-7.50461	10.7557	81.5918
747	-6.48181	-0.404274	80.6265
748	-6.74152	-0.497056	81.5587
749	-5.93373	-1.46021	80.6127
750	5.82983	-0.835256	-97.8812
751	-6.38355	-0.850196	79.4693
752	13.0033	0.353827	-93.5508
753	8.32257	-0.755228	-116.854
754	12.3515	-0.0904853	-90.5213
755	-6.31898	-1.62856	78.9662
756	-4.87938	-2.35641	81.5075
757	-6.34655	-1.23588	78.8314
758	-6.40019	-2.86435	80.528
759	-6.246	-2.80174	79.0878
760	-4.07904	-1.9747	81.2139
761	-7.34648	10.7409	83.1232
762	12.9129	-0.777257	-103.481
763	-6.83035	-0.109042	81.7038
764	14.9091	0.117546	-98.4599
765	-6.60894	-1.58292	81.5204
766	11.6006	0.468259	-91.6254
767	-6.40816	10.1502	81.7131
768	-5.65716	-2.55508	80.8777
769	13.4689	0.294926	-94.7115
770	-6.11729	-0.775864	81.0555
771	-6.50341	-2.81755	78.1246
772	14.5226	-0.208325	-98.4579
773	12.9176	0.279517	-105.113
774	-6.09608	-1.64416	81.3293
775	13.6782	0.393738	-95.4364
776	-6.51223	-0.549345	80.4506
777	-5.07106	-2.99948	83.4022
778	-7.00192	-2.39893	80.3442
779	-6.15249	-1.40051	80.5591
780	15.7214	0.512164	-103.544
781	-9.0045	12.7664	80.53
782	-5.97232	-2.38822	77.6638
783	-6.52897	-1.46915	82.3862
784	5.50615	-1.54934	-101.399
785	-6.21227	-0.233645	83.0596
786	14.9939	-0.0127719	-98.3736
787	-6.70731	-2.39683	78.3687
788	13.7337	-0.170963	-103.885
789	-3.55347	-2.24418	83.2882
790	-8.33365	11.1618	80.8203
791	7.17772	-0.874688	-95.0229
792	15.4106	0.207992	-100.741
793	-6.59609	-3.20168	75.3936
794	-6.41424	-1.04038	84.1067
795	14.3726	0.265863	-97.4309
796	15.678	-0.172091	-104.049
797	-6.62383	-1.78335	79.5345
798	-6.58812	-1.5967	79.7538
799	-6.1859	-0.751501	79.5907
800	13.4128	-0.459564	-102.812
801	-6.3916	-1.33555	80.0347
802	-6.19054	-2.00198	82.0306
803	14.0924	-0.1424	-91.1197
804	8.38516	-1.02502	-100.138
805	-6.58687	-0.0414824	78.9137
806	6.03588	-0.8202	-97.4795
807	-6.0137	-2.95195	81.6048
808	-4.95074	-2.24649	86.4522
809	-7.03594	-1.52534	77.2507
810	-5.95464	-3.0024	80.1723
811	15.5694	0.270553	-100.556
812	-7.77515	11.4634	78.4933
813	14.8186	-0.260535	-102.553
814	11.9459	-0.126631	-98.282
815	9.71988	-0.401107	-95.3179
816	-5.91522	-0.850019	80.7146
817	13.0176	0.366367	-93.3955
818	14.3194	0.0485595	-97.8409
819	15.3789	0.215176	-92.4815
820	13.0195	-0.185565	-98.1207
821	-6.60862	-1.70891	78.4689
822	1.41363	11.376	-104.044
823	1.94506	-1.75129	-103.774
824	15.9854	0.423991	-96.4181
825	16.6115	-0.482655	-95.0772
826	8.2536	-0.754604	-100.033
827	-4.66492	-2.05604	81.9643
828	-6.08904	-1.258	79.4568
829	16.4138	-0.0401786	-98.9326
830	-5.90259	-2.43351	81.3602
831	13.9605	0.0991829	-101.215
832	14.9954	0.162849	-99.5797
833	-6.42585	-2.64655	79.8566
834	-5.89194	-1.73979	79.9423
835	-6.0372	-1.43666	78.8917
836	10.9254	0.0826946	-101.05
837	-5.38717	-2.77582	80.287
838	-7.95314	10.6173	80.039
839	-6.01169	-1.6273	79.0013
840	12.3704	0.306116	-95.6341
841	-6.1104	-1.6665	77.4
842	-5.11815	-2.62791	81.8669
843	2.68509	-1.80799	-112.182
844	-5.85209	-2.53918	77.7545
845	12.4624	-0.00333828	-104.361
846	-6.63777	-2.92839	79.3453
847	15.1033	0.232202	-99.9963
848	15.6045	0.0863458	-94.9337
849	13.5785	0.0421461	-102.198
850	15.4513	-0.173451	-97.3412
851	-5.80019	-0.796727	80.2886
852	-6.33903	-2.4975	77.2582
853	-5.94904	-3.19308	81.7432
854	13.4868	0.177886	-98.1628
855	-5.46285	-2.06636	81.1791
856	14.6782	0.485123	-100.247
857	-6.12479	-1.48078	79.4022
858	-6.0517	-2.2562	78.8799
859	15.0096	0.163714	-101.285
860	-4.86614	-1.8165	81.5817
861	-6.48488	-2.86204	80.6086
862	15.2263	0.161793	-97.845
863	14.8129	-0.107624	-106.966
864	-6.45886	-1.05661	81.8054
865	15.6147	-0.470563	-99.7885
866	12.8305	0.434033	-99.2464
867	-5.71535	-2.79153	81.314
868	15.216	-0.465227	-97.7993
869	14.6404	0.533074	-104.831
870	13.6146	0.205477	-101.047
871	-5.67332	-2.83555	79.3682
872	-6.40973	-0.816927	80.6686
873	14.9326	0.293685	-99.5394
874	-6.59619	-2.56333	79.8554
875	15.6461	-0.0399882	-101.987
876	8.51849	-1.38564	-105.1
877	-5.70392	-1.77835	78.4393
878	15.6495	0.384827	-111.8
879	14.2943	0.375931	-100.263
880	14.4965	-0.0524123	-94.1761
881	0.882325	-1.16145	-105.896
882	-5.80526	-1.53048	78.543
883	-6.23739	-0.546012	77.5117
884	15.551	0.114524	-106.39
885	9.61033	-0.397412	-101.694
886	-6.11218	-1.55272	80.1459
887	-6.21732	-1.64342	80.1202
888	9.73581	-0.360544	-94.7987
889	-0.300333	-2.63835	96.3974
890	16.7869	0.330258	-99.9639
891	-4.77146	-2.22674	81.3412
892	13.8986	0.142389	-101.053
893	-5.628	-1.71653	79.1404
894	15.5218	0.465576	-104.24
895	-6.28225	-0.189533	80.5743
896	3.72937	-1.387	-100.663
897	-0.336101	-1.64738	-105.6
898	14.7285	0.649119	-98.8043
899	-6.352	-2.31908	75.859
900	15.107	0.272515	-101.469
901	-6.97463	-3.1004	80.5919
902	9.13025	-1.07914	-99.5394
903	12.8609	1.0605	-93.7844
904	-6.07326	-1.43023	79.4734
905	11.1596	-0.22018	-100.498
906	2.15176	-1.89304	-104.759
907	-5.82643	-1.27703	78.9426
908	16.1462	0.41425	-100.736
909	14.891	0.11875	-101.381
910	-5.78979	-2.35582	81.1101
911	-4.14325	-2.6529	101.387
912	14.8742	0.135056	-95.1992
913	13.6219	-0.155923	-97.3636
914	-5.81285	-1.47847	78.6182
915	-5.98232	-2.78521	81.0632
916	-5.21368	-2.08512	81.7495
917	6.64294	-1.18081	-102.74
918	-5.75864	-1.97844	80.3289
919	-6.37046	-2.5045	78.6026
920	-6.2156	-1.63294	79.9646
921	-6.41204	-1.47357	78.5776
922	13.8962	-0.236258	-100.713
923	16.3299	-0.309181	-98.4773
924	9.52456	-0.28624	-99.8021
925	6.63412	-1.16319	-101.207
926	-6.07231	-2.6444	80.2193
927	14.2224	0.167178	-100.587
928	1.55381	-1.25023	-108.642
929	1.28683	-1.72243	-110.143
930	-5.60899	-1.52269	80.1138
931	15.5267	0.140751	-104.272
932	11.8816	-0.190717	-92.8629
933	14.8525	-0.0330189	-93.9159
934	-4.97135	-1.65982	80.9605
935	12.1822	0.184563	-103.365
936	6.44334	-0.635933	-101.319
937	-7.59699	10.8459	77.5338
938	14.9604	1.19765	-99.0824
939	15.5592	0.656985	-102.96
940	9.23056	-0.607688	-104.409
941	-5.76915	-1.48587	80.3517
942	13.7053	0.303944	-106.702
943	-5.84287	-1.83873	80.0871
944	9.76003	-0.861282	-99.131
945	12.5075	-0.40876	-99.592
946	6.10389	-1.2176	-101.217
947	-4.04233	-2.39161	81.4018
948	14.4274	0.095973	-96.8445
949	14.8433	0.399157	-97.2393
950	16.3718	-0.210701	-99.4422
951	14.8877	-0.0732046	-97.2924
952	15.1404	0.321606	-98.272
953	14.7376	0.275003	-95.0466
954	15.3183	0.15766	-99.8117
955	-6.26032	-1.54014	77.1428
956	-5.79681	-1.28287	79.2645
957	12.2005	0.058341	-104.696
958	13.8694	0.0663944	-104.947
959	10.564	-0.317989	-100.28
960	11.8329	0.106169	-102.03
961	16.0715	-0.311105	-96.2845
962	-5.92455	-1.78972	78.6489
963	-4.52892	-3.03491	91.5878
964	-5.61593	-1.6292	80.108
965	15.9028	-0.4431	-93.9298
966	-6.23373	-0.523414	79.4529
967	-3.62085	-2.38248	83.9822
968	-6.21152	-1.97971	79.4772
969	15.0987	-0.133809	-101.931
970	-5.92823	-1.90126	80.1263
971	15.3364	0.173758	-103.476
972	9.29742	-0.601012	-103.099
973	-5.82885	-1.23888	80.2251
974	16.0672	-0.0131474	-92.7797
975	15.504	-0.086644	-105.154
976	15.1004	0.211854	-95.6328
977	-5.69726	-1.26636	78.6598
978	11.4408	12.3514	-101.233
979	-6.15011	-1.33964	81.4534
980	11.2625	0.147496	-99.2803
981	-5.76435	-1.41425	80.0574
982	-6.98063	3.79554	80.0711
983	-7.35775	10.5003	81.7884
984	15.261	-0.467185	-100.305
985	-5.33567	-1.88773	80.2265
986	14.965	0.624658	-96.1959
987	6.98326	-1.24492	-101.401
988	15.0027	0.25892	-102.56
989	-5.923	-1.40736	80.7386
990	-6.38351	-1.45487	80.943
991	-5.69766	-1.94502	80.0527
992	14.0496	0.547991	-102.847
993	-5.26187	-2.9027	82.8532
994	10.3831	-0.243495	-102.919
995	-6.24289	-1.7817	80.9654
996	3.27772	-1.22042	-104.893
997	13.7333	0.525771	-102.093
998	-5.8368	-2.41738	80.1438
999	15.5752	0.15491	-98.2416
1000	12.3536	0.207655	-103.676
1001	15.0488	0.459519	-102.008
1002	16.2004	-0.0351582	-100.258
1003	15.156	0.417603	-105.692
1004	15.3678	0.84378	-97.8915
1005	-7.16461	-2.63063	80.0213
1006	-5.84606	-1.42719	82.3652
1007	-6.15851	-2.10509	78.8181
1008	15.339	0.314497	-97.8281
1009	15.3593	-0.528664	-99.2354
1010	-6.19152	-1.756	80.3129
1011	-5.63671	-1.3491	81.5083
1012	-6.1388	-2.01361	79.5131
1013	-6.04203	-1.90126	78.3755
1014	14.8079	0.111447	-97.1687
1015	-6.00056	-1.81079	78.3555
1016	-5.46939	-1.72182	81.7829
1017	-5.20327	-1.77697	78.7645
1018	-5.61391	-2.08236	80.2734
1019	13.5822	-0.221978	-98.7063
1020	-6.02379	-2.06329	78.5539
1021	16.338	1.16403	-104.772
1022	15.0996	0.275406	-97.7758
1023	15.014	0.0269978	-102.473
1024	-6.05189	-1.81827	78.8353
1025	15.2986	-0.336746	-95.9522
1026	7.8159	-0.965747	-107.6
1027	-4.17574	-2.15171	83.1141
1028	15.0339	0.422449	-105.06
1029	-5.28996	-1.75364	83.6182
1030	-5.67977	-1.26434	81.567
1031	5.39395	-1.55777	-104.976
1032	-7.25108	11.7072	81.4331
1033	-5.94751	-1.75721	79.8118
1034	10.8989	-0.0670456	-104.028
1035	-5.78526	-2.07048	81.192
1036	8.44036	-0.546246	-102.205
1037	16.3166	-0.0881256	-103.956
1038	-5.84125	-1.42148	79.1934
1039	13.1249	0.579222	-98.1129
1040	-5.55742	-1.96914	80.1674
1041	-5.86656	-2.37755	79.83
1042	-5.67894	-1.75473	80.3396
1043	-6.31891	-1.80894	78.2883
1044	-5.71737	-2.13177	80.1845
1045	-5.46137	-1.38911	78.9501
1046	-5.74896	-1.96034	80.0192
1047	14.4722	0.344519	-95.9629
1048	-7.59416	11.1722	78.1509
1049	14.4284	-0.304757	-103.552
1050	16.9654	-0.47109	-94.4699
1051	15.5994	0.108192	-102.217
1052	-6.02182	-1.05767	79.7334
1053	13.624	0.0982042	-98.2271
1054	-5.74311	-1.48357	81.1949
1055	-4.98364	-1.60453	82.2097
1056	-6.87074	-2.16696	80.9049
1057	-5.17748	-2.7551	79.6597
1058	-7.42718	-1.31241	78.7681
1059	-7.6035	11.1978	77.4142
1060	13.3924	-0.408423	-103.466
1061	15.3285	0.262122	-98.464
1062	15.399	0.614972	-96.6925
1063	14.0385	0.626362	-106.748
1064	-6.18283	-2.3992	80.1177
1065	15.4482	0.0894261	-100.575
1066	-5.46112	-1.50931	79.6935
1067	12.7747	0.179013	-102.484
1068	14.9746	-0.361952	-96.4917
1069	15.5453	0.0347441	-98.5956
1070	-5.59767	-1.84023	79.4209
1071	12.7507	-0.411916	-94.5672
1072	15.0606	-0.0485656	-103.893
1073	-5.85196	-1.83727	79.0876
1074	3.71099	-1.79859	-103.069
1075	-2.72529	-2.54989	87.2849
1076	-6.23001	-2.16288	80.8602
1077	-5.9747	-2.23889	76.4477
1078	9.21952	-0.519807	-101.947
1079	0.50913	-1.08473	-109.545
1080	-3.45893	-2.69204	95.5883
1081	-6.18477	-2.67138	79.5656
1082	15.0344	0.335936	-96.279
1083	-7.91712	10.9218	76.9194
1084	-6.4505	-1.25154	80.2665
1085	-4.80134	-1.94524	83.2126
1086	-6.22654	-0.796385	78.4299
1087	-5.56883	-1.69951	81.9076
1088	14.5484	-0.771247	-94.0726
1089	-5.91887	-1.82373	78.7595
1090	11.3596	-0.328265	-96.3204
1091	7.95808	-0.87255	-98.5665
1092	2.32019	-1.20989	-107.553
1093	-5.4992	-2.24479	80.9721
1094	10.8071	-0.528219	-96.0427
1095	16.3941	0.401317	-95.5308
1096	-6.09133	-1.37205	77.587
1097	15.7145	-0.131497	-101.777
1098	-5.50304	-0.881616	82.129
1099	14.5085	0.0224429	-101.553
1100	8.94333	-0.194586	-103.004
1101	15.075	0.238564	-101.761
1102	-3.82526	-2.86396	84.6796
1103	-7.62719	10.7272	80.9383
1104	5.5774	-0.801198	-102.038
1105	15.886	-0.394101	-98.196
1106	-7.54964	11.5829	78.9891
1107	7.50483	-0.533183	-100.136
1108	-6.04146	-1.62572	77.6279
1109	15.452	0.43647	-101.67
1110	14.3824	-0.0625412	-104.405
1111	-5.7046	-1.93485	80.8248
1112	-6.05579	-1.62739	79.6027
1113	16.0587	-0.633873	-93.3908
1114	14.1933	0.318835	-94.9548
1115	15.3723	0.418839	-105.371
1116	-5.8468	-1.48708	79.1226
1117	-5.92218	-1.57216	80.2545
1118	-0.410045	13.2673	-111.515
1119	-3.8778	-2.59704	83.9295
1120	-6.09079	-1.87375	79.6933
1121	-5.52334	-1.45313	80.904
1122	-6.04863	-2.12937	79.7005
1123	-5.58568	-2.95046	85.3837
1124	15.0038	0.430832	-99.7011
1125	-5.70759	-1.59574	80.1256
1126	9.53863	-1.16648	-99.0748
1127	-6.03918	-0.924714	85.2885
1128	12.0882	-0.2603	-100.978
1129	-5.22381	-2.27378	80.7033
1130	13.252	0.141721	-94.5142
1131	15.0016	-0.731388	-100.633
1132	11.4047	-0.560601	-95.6601
1133	11.4316	-0.0196653	-99.8242
1134	-5.99438	-1.63248	77.1849
1135	11.546	-0.258033	-99.9336
1136	-6.12864	-2.05708	80.1555
1137	-5.77896	-1.71355	82.9283
1138	13.4704	0.241201	-101.772
1139	-4.82198	-1.91598	83.5504
1140	16.1761	0.138477	-96.4508
1141	-6.19354	-1.4691	79.1706
1142	14.9453	0.315932	-106.28
1143	12.0531	-0.801173	-102.245
1144	8.65387	-0.565302	-101.529
1145	-6.19066	-1.6669	82.1861
1146	-5.68529	-1.89509	77.7033
1147	-8.49034	11.8937	81.2461
1148	-7.07409	11.5222	82.6335
1149	13.7718	0.276576	-94.1242
1150	14.0113	0.518352	-98.019
1151	-5.52445	-1.87466	81.7103
1152	-5.20109	-2.31332	81.7675
1153	15.2459	0.503268	-102.738
1154	-5.82079	-1.56048	79.174
1155	16.2815	0.3742	-100.34
1156	16.0011	-0.181799	-98.0068
1157	-5.82836	-1.05914	81.281
1158	6.82524	-0.855562	-98.8358
1159	-6.28114	-1.23824	79.4207
1160	-6.45329	-1.21281	77.7904
1161	-7.96715	10.9434	80.6273
1162	-5.89042	-1.62212	82.369
1163	-5.73156	-1.69301	80.218
1164	13.5937	0.249851	-97.1172
1165	-5.97339	-1.98626	80.164
1166	-5.86422	-1.71252	81.6286
1167	11.0256	-0.821781	-100.864
1168	-6.20416	-1.50316	80.4499
1169	15.6072	0.389697	-99.0329
1170	-5.43413	-1.68422	82.5987
1171	13.9154	12.8041	-95.1125
1172	14.4977	0.6683	-105.892
1173	-5.27577	-2.50408	80.5637
1174	-7.01988	10.9197	81.0872
1175	13.4569	0.212544	-97.8911
1176	15.6862	-0.412273	-98.9503
1177	12.6675	0.134455	-102.636
1178	-5.33457	-2.22697	81.7777
1179	-6.26142	-1.46414	78.9665
1180	13.783	0.199709	-109.363
1181	12.6345	-0.114474	-100.786
1182	12.7097	-0.22219	-108.743
1183	-6.07924	-0.554633	79.5337
1184	-6.04013	-1.85753	79.5651
1185	-5.48931	-2.10195	80.8682
1186	15.8527	-0.781573	-98.8702
1187	-4.70629	-2.41737	83.1796
1188	-5.2703	-1.37854	82.8899
1189	-5.9597	-1.45948	78.86
1190	-4.65348	-2.8231	83.121
1191	-5.98477	-1.84016	78.2561
1192	-5.54153	-1.90023	80.8162
1193	-5.2664	-2.41326	82.733
1194	14.0359	0.126033	-98.4785
1195	-5.97456	-1.5107	82.0824
1196	-5.89582	-1.57485	78.0482
1197	-5.92481	-1.51355	79.4678
1198	-5.76604	-1.18298	80.3538
1199	-6.06088	-1.58095	80.2131
1200	15.3411	-0.022359	-96.873
1201	-7.59703	11.2337	79.2685
1202	-6.12072	-1.4809	79.044
1203	-5.45368	-2.37759	80.2564
1204	-5.74083	-1.99282	79.8192
1205	1.14523	-1.00315	-102.933
1206	9.09321	-0.9372	-102.577
1207	-5.90496	-1.95337	80.3412
1208	15.9682	0.613999	-97.9615
1209	-5.71394	-1.57957	81.4377
1210	15.0277	-0.0634243	-96.0529
1211	3.44594	-1.853	-105.599
1212	16.3568	-0.00351228	-97.1194
1213	15.1877	-0.685847	-99.014
1214	12.9111	-0.639936	-100.863
1215	12.9827	-0.140819	-93.3331
1216	-5.79795	-2.0047	79.2512
1217	15.4818	0.338365	-98.8202
1218	16.0765	0.262125	-94.7843
1219	-6.03991	-1.34253	78.9526
1220	14.6154	0.062858	-88.9347
1221	13.5167	0.240595	-99.2427
1222	-6.32029	-1.75968	79.3336
1223	-5.69118	-1.39661	81.9987
1224	15.9235	0.157813	-98.9872
1225	15.131	-0.399432	-95.9283
1226	3.07122	-1.10977	-109.719
1227	13.2684	0.181931	-99.6752
1228	-3.17674	-2.42867	86.0522
1229	-6.08532	-1.67235	80.2971
1230	-7.59015	11.2582	79.5048
1231	15.1191	-0.211404	-96.2711
1232	-5.82577	-1.37513	81.0309
1233	14.0354	-0.0160509	-96.5009
1234	-5.76474	-1.87898	80.2613
1235	16.1182	0.54151	-101.899
1236	-5.56967	-1.69495	80.7559
1237	-5.676	-1.89003	80.5424
1238	-5.55222	-0.984953	78.9974
1239	-5.1361	-1.22103	84.5265
1240	-6.03155	-1.97522	80.5903
1241	-0.746741	-1.69391	109.457
1242	-5.89964	-1.43064	80.2974
1243	15.8809	0.0313751	-90.8832
1244	-5.70666	-1.17407	82.8878
1245	14.4109	-0.222336	-97.2925
1246	16.47	0.503278	-98.1
1247	-5.78565	-1.68479	83.1252
1248	14.7304	-0.169487	-91.4614
1249	-5.68126	-2.55773	84.0317
1250	-6.18902	-1.70486	82.1622
1251	-5.86111	-1.21165	82.017
1252	10.7497	-0.163148	-104.632
1253	15.2991	-0.00207076	-101.529
1254	-5.96023	-2.68767	78.9468
1255	-6.31277	-1.93669	79.8536
1256	-6.15033	-1.7322	79.0522
1257	3.44013	-1.8267	-117.222
1258	-6.42045	-2.83255	80.7342
1259	-5.60239	-1.58716	80.8336
1260	-5.9898	-1.39135	78.6108
1261	15.4498	0.238132	-101.495
1262	-7.51588	11.4345	80.776
1263	-6.06945	-2.05509	79.5446
1264	-6.32828	-2.07043	79.1769
1265	-5.39698	-1.99663	79.489
1266	-5.40997	-1.25506	81.0329
1267	-5.69136	-1.55432	80.5596
1268	-5.5046	-1.44732	81.1964
1269	-5.38184	-1.41804	81.0133
1270	-5.68954	-1.44254	79.2134
1271	4.72397	-0.774278	-102.977
1272	-6.51543	-1.93849	77.2205
1273	-6.36153	-2.1292	83.0616
1274	14.4627	0.0202031	-97.1605
1275	-5.57742	-1.93979	79.6749
1276	-3.6874	-1.58529	84.4438
1277	13.6563	-0.00825828	-91.9996
1278	15.1738	0.286554	-98.8565
1279	9.32206	-0.746069	-101.628
1280	-5.48588	-1.65845	81.036
1281	-5.65123	-1.77334	81.4007
1282	-7.79044	11.2524	78.349
1283	-5.65004	-1.8465	80.7613
1284	-5.31956	-1.11399	84.8406
1285	-6.12615	-1.85945	79.9104
1286	12.6663	0.344098	-99.8627
1287	-6.5429	-1.98938	75.0394
1288	13.8962	0.243961	-103.793
1289	-5.99298	-1.88665	79.8611
1290	2.98348	-1.1225	-103.087
1291	-5.95776	-1.05357	80.1781
1292	-6.0155	-1.04689	79.0396
1293	1.26244	-1.26029	89.0633
1294	-5.6596	-2.45326	83.5039
1295	-5.5689	-2.00109	80.2157
1296	10.6075	-0.873334	-95.213
1297	-5.55575	-1.40172	80.2936
1298	14.1965	-0.0196408	-92.4401
1299	-5.14894	-1.73375	81.8621
1300	-5.94745	-1.73629	79.0839
1301	17.3624	0.274294	-93.1557
1302	16.0089	0.885362	-100.928
1303	-4.76735	-2.67032	85.6102
1304	14.6064	0.272052	-96.2955
1305	-5.28916	-1.43564	82.5862
1306	-5.92934	-1.62175	78.3762
1307	-5.96216	-2.20079	78.2014
1308	13.7525	0.101401	-96.8031
1309	-5.71654	-1.32229	79.3458
1310	-5.78574	-1.55816	81.2705
1311	-6.29867	-1.35738	79.4153
1312	3.22047	-1.39996	-104.107
1313	-6.32169	-1.93801	81.942
1314	-5.85905	-1.67045	80.3942
1315	-5.99042	-2.36369	82.0579
1316	-5.44497	-2.12022	81.421
1317	-6.33306	-1.82431	79.8538
1318	-5.81101	-1.36715	79.6153
1319	-5.68059	-2.67182	80.0408
1320	-5.0142	-2.03539	81.4028
1321	-6.09027	-2.09294	79.9543
1322	-5.95822	-1.89698	81.1025
1323	-5.68114	-1.26369	81.2497
1324	14.974	0.120536	-98.4323
1325	-5.60989	-2.02538	79.0461
1326	-5.75072	-1.51461	80.7042
1327	11.8487	0.276069	-100.94
1328	9.40302	-0.172631	-105.361
1329	-4.83457	-1.64413	83.6919
1330	11.3348	0.317043	-96.4935
1331	-5.84702	-1.52373	82.1646
1332	-5.79886	10.6924	84.0868
1333	-6.30601	-1.44678	80.7751
1334	14.4546	0.168326	-102.681
1335	-6.09776	-1.6571	78.8401
1336	-5.54575	-1.42816	81.2318
1337	11.0006	-0.138719	-101.605
1338	-5.48132	-2.03526	81.2017
1339	15.7395	-0.1797	-88.1911
1340	-5.99955	-1.91632	79.8569
1341	1.01034	-1.43876	-108.96
1342	15.1516	-0.0198593	-96.3466
1343	-5.29911	-1.13535	80.9556
1344	-6.18577	-1.79806	79.7373
1345	-6.08681	-1.87099	80.259
1346	15.378	0.0760679	-98.013
1347	15.3301	0.162868	-101.937
1348	-6.02988	-0.787222	82.2546
1349	-5.82395	-2.13959	82.6626
1350	15.7883	0.425297	-101.972
1351	-6.35021	-1.76643	81.7064
1352	15.9316	-0.0845155	-97.6181
1353	-6.53485	-1.31728	80.2647
1354	-3.48527	-2.6536	85.7242
1355	-5.39496	-2.02326	81.7724
1356	-5.53038	-3.14257	82.33
1357	-5.80999	-1.44843	80.1951
1358	-5.71722	-1.53392	82.9857
1359	-5.94327	-1.93526	80.2457
1360	14.4959	0.530472	-94.3555
1361	-5.78598	-2.2937	80.8933
1362	9.99807	-0.672697	-98.5407
1363	-5.53519	-1.37783	81.6941
1364	-5.50232	-1.32205	82.3215
1365	15.3692	0.0218472	-93.9083
1366	15.6574	-0.145997	-98.9544
1367	-5.60553	-1.56235	80.8584
1368	-5.58806	-2.21635	79.1172
1369	-5.29131	-2.08601	97.3154
1370	-5.39931	-1.38645	83.2223
1371	12.4391	0.0212445	-96.5355
1372	5.21226	-0.764755	-113.1
1373	-6.11534	-1.92823	79.7042
1374	-6.02442	-1.17271	79.8977
1375	-5.88391	-1.69026	77.2631
1376	-4.51395	-2.51935	82.8391
1377	-6.18096	-1.63665	80.3984
1378	-5.07176	-1.99912	82.3164
1379	-5.93956	-1.40156	82.186
1380	11.517	-0.658711	-103.925
1381	-5.62288	-1.99257	82.3187
1382	16.3223	0.458138	-94.8118
1383	-5.53299	-1.43869	81.4397
1384	2.55782	-1.42276	-112.309
1385	11.4778	-0.260817	-96.5016
1386	-5.47829	-1.57226	83.828
1387	15.123	0.608063	-109.726
1388	-6.72938	10.3468	82.2041
1389	-0.781174	-1.93958	86.8262
1390	1.51429	-0.336544	-64.8271
1391	-5.7352	-1.44318	80.1164
1392	3.30815	-0.8442	-111.914
1393	-4.76856	-1.51082	84.1224
1394	-5.74521	-2.06455	80.8617
1395	-6.3205	-1.76543	79.7245
1396	-6.01603	-1.48044	78.2389
1397	-4.93006	-2.7674	84.2836
1398	-6.1355	-1.61618	80.936
1399	-5.65727	-1.00962	79.128
1400	-6.04807	-0.940558	78.0125
1401	6.25396	-1.4686	-110.361
1402	-5.85302	-1.09238	77.3777
1403	-6.54067	-1.94376	77.9184
1404	-4.37651	-2.22616	84.5174
1405	-5.78147	-1.57877	79.7563
1406	-6.2714	-1.98132	77.7338
1407	-5.95482	-1.22635	80.664
1408	-5.50143	-1.83326	80.8428
1409	15.4852	0.220386	-105.531
1410	-6.26681	-1.91018	78.9013
1411	15.2239	-0.0941779	-94.6957
1412	-6.0285	-1.10541	79.5651
1413	13.0499	-0.440804	-99.766
1414	10.5874	0.119059	-105.707
1415	-5.08885	-3.03411	80.8005
1416	2.14974	-0.719728	-100.431
1417	-5.30307	-1.88895	82.3928
1418	-5.51782	-1.33888	78.2588
1419	17.2091	0.38628	-95.6268
1420	-5.193	-2.56631	81.631
1421	16.1749	-0.538487	-98.7371
1422	-5.8511	-1.554	80.5365
1423	-5.75156	-1.41015	80.9598
1424	15.4368	0.194712	-92.8017
1425	-5.99921	-1.32501	80.2296
1426	-4.05927	-1.77502	83.2046
1427	-5.67254	-1.86032	80.0636
1428	2.70533	-0.454222	-107.433
1429	-5.88464	-2.17789	80.8441
1430	-5.30493	-1.21376	80.7692
1431	-5.84189	-1.18621	77.3504
1432	-6.17308	-0.471276	80.9974
1433	-4.93693	-1.06161	81.356
1434	-5.856	-1.55179	79.1209
1435	-5.16085	-1.4592	80.9123
1436	-5.48051	-1.76377	80.2588
1437	-4.84461	-2.2399	83.3133
1438	6.51694	-1.39897	-104.448
1439	14.6361	0.0238752	-96.889
1440	0.693557	-0.911732	-109.113
1441	-6.60952	-0.781412	79.1469
1442	-7.17509	12.0559	82.3632
1443	-5.77933	-1.80003	79.9456
1444	-6.03085	-1.56983	78.0809
1445	2.19562	-1.17126	-107.941
1446	-6.45087	-1.50911	76.4673
1447	15.2768	-0.131195	-104.658
1448	-5.81866	-1.61098	78.2555
1449	-5.89809	-1.43757	77.9698
1450	15.2625	0.682341	-96.7283
1451	-5.80775	-1.58801	81.713
1452	-7.47105	11.8789	80.8224
1453	-5.38842	-1.73186	82.8571
1454	4.26397	-1.68496	-104.321
1455	-5.52176	-1.79713	80.4538
1456	-5.76452	-1.90597	80.9612
1457	-6.43655	-1.04859	79.8824
1458	-4.4434	-1.31248	85.177
1459	-5.39205	-1.5068	81.2512
1460	-5.87467	-1.98349	79.915
1461	6.59522	-0.974396	-102.352
1462	-5.89433	-1.35806	80.3979
1463	-5.76698	-1.05928	80.144
1464	-6.19565	-0.961654	81.9877
1465	15.7115	0.560598	-99.6044
1466	-7.30511	11.7046	81.3351
1467	-6.09214	-1.71451	80.094
1468	14.2849	0.0326488	-102.275
1469	-6.37199	-1.4056	80.4457
1470	-5.9359	-1.26776	79.7807
1471	-5.13197	-1.09579	83.996
1472	14.9463	0.166431	-98.6326
1473	-3.78554	-1.41821	83.8475
1474	-5.98537	-2.0994	79.1662
1475	-5.76472	-1.73918	81.0365
1476	15.5862	0.222672	-97.1093
1477	-5.82012	-1.06341	80.383
1478	-4.82201	-1.48121	83.0458
1479	-0.95594	-2.40241	87.1364
1480	-6.16078	-1.66628	82.8519
1481	-5.31073	-2.02561	81.4585
1482	13.6942	0.150922	-97.2711
1483	-5.47709	-1.89945	80.2356
1484	-5.98795	-1.63954	78.8739
1485	-5.84449	-1.33359	79.9931
1486	-5.20719	-3.00257	82.9583
1487	1.25497	-1.08639	-109.723
1488	-5.44597	-1.21113	81.8389
1489	-5.07824	-1.37183	82.2331
1490	15.7036	-0.166424	-98.3325
1491	-5.94696	-2.11938	78.7741
1492	-5.05443	-1.47196	83.5391
1493	10.5743	-0.251857	-100.704
1494	-2.61819	-2.71013	85.6685
1495	-5.14313	-1.55333	81.3419
1496	-5.58927	-1.37476	79.3666
1497	0.166059	10.9144	-108.002
1498	-6.01903	-1.43967	78.7726
1499	-6.21287	-1.62361	78.8598
1500	-5.95507	-1.72603	83.6038
1501	-5.52561	-1.70927	79.4478
1502	14.7113	0.631598	-105.819
1503	-5.65993	-1.44887	81.931
1504	-5.81372	-1.19323	80.7056
1505	2.50515	-0.986439	-110.211
1506	-7.7125	12.7234	80.2788
1507	7.35125	-0.806459	-101.693
1508	-5.74313	-1.62625	81.9607
1509	14.3546	-0.240157	-98.1178
1510	15.1437	0.267345	-91.668
1511	15.3811	0.821004	-104.07
1512	-5.59972	-1.38422	79.5434
1513	1.22151	-0.923499	-115.131
1514	1.02447	-1.11911	-112.705
1515	-5.60243	-1.60827	80.3987
1516	15.8023	-0.0566394	-97.1114
1517	-5.76922	-1.89224	79.461
1518	13.4574	-0.419552	-94.9993
1519	11.743	0.416737	-98.7741
1520	-5.9297	-1.4662	79.9045
1521	2.11414	-1.58755	-96.5893
1522	-4.15042	-2.42785	83.0007
1523	15.3941	0.0208548	-94.1479
1524	3.08345	-0.945253	-115.208
1525	13.8164	-0.0175424	-102.306
1526	-5.93326	9.63302	83.6273
1527	-5.79355	-1.77331	81.4844
1528	-5.63004	-1.65903	80.0763
1529	-5.48375	-1.18494	81.1381
1530	-8.42911	12.4004	79.7649
1531	-5.97087	-2.1116	80.2544
1532	-6.03169	-2.22727	80.1107
1533	15.2312	0.499843	-99.7311
1534	15.3457	0.186329	-100.787
1535	-4.91975	-1.85534	81.4849
1536	-5.65554	-2.21515	97.5443
1537	-5.06771	-1.52484	82.4466
1538	-5.94345	-1.39753	79.9317
1539	-3.92995	-1.56442	83.8441
1540	-5.36834	-1.48833	84.5288
1541	-5.7592	-2.09996	79.1499
1542	-6.04818	-2.23335	81.3189
1543	-5.97791	-1.58669	81.7123
1544	-5.68974	-1.54004	80.1056
1545	-6.34303	-1.28298	83.5881
1546	-6.35858	-2.2927	79.3962
1547	2.87001	-0.820049	-107.13
1548	15.8004	0.076783	-95.2009
1549	1.46758	-1.11812	-112.17
1550	-5.63684	-1.70644	81.0758
1551	12.8153	0.237328	-99.0759
1552	-5.71125	-1.46954	78.918
1553	-5.72488	-1.99862	82.1559
1554	-5.37826	-1.79398	79.3955
1555	-6.01362	-0.757634	79.2802
1556	-5.41072	-1.03362	79.8466
1557	1.60438	-0.963465	-110.878
1558	-6.60981	-1.82588	80.6494
1559	-5.77299	-1.36273	81.3326
1560	-5.64681	-1.95442	81.5539
1561	-5.92165	-1.65726	79.6261
1562	-6.02565	-1.50468	81.4611
1563	-5.03169	-2.06806	83.6923
1564	-5.54326	-1.79642	78.421
1565	3.55548	-0.294964	-111.013
1566	-5.6445	-1.52491	79.6925
1567	-6.53427	-0.454255	80.8631
1568	-5.7749	-1.29995	79.0611
1569	-4.60051	-1.7107	83.8237
1570	-5.78136	-1.61668	79.4699
1571	-6.03778	-1.67372	79.1484
1572	-7.77638	13.4586	82.1919
1573	-5.48532	-1.73368	82.1709
1574	-5.77041	-1.80507	80.7825
1575	2.28237	-1.11983	-108.353
1576	-5.28365	-0.829672	82.2298
1577	-5.43648	-2.35593	79.9715
1578	-5.42153	-2.29411	77.827
1579	15.3868	0.267426	-107.323
1580	-5.49648	-1.78849	82.4113
1581	6.94787	-0.967702	-101.582
1582	-4.74749	-1.96886	81.9474
1583	-5.70017	-1.51125	79.5226
1584	-6.24931	10.6444	83.0369
1585	2.72439	-0.98869	-118.274
1586	-5.16735	-1.69169	83.419
1587	15.0689	-0.459589	-97.4992
1588	-5.66632	-2.00672	80.9078
1589	-5.25773	-1.25842	81.7541
1590	-6.21153	-1.23607	79.7319
1591	-5.5185	-1.6801	80.6596
1592	-5.85822	-1.85011	80.4278
1593	-6.18908	-1.4682	79.1863
1594	-5.24282	-1.45002	82.9485
1595	-5.6905	-1.70702	81.6479
1596	-4.96551	-1.51781	83.5116
1597	-5.8735	-1.70433	81.0806
1598	8.09353	12.2994	-110.871
1599	-6.31258	-1.08739	82.7981
1600	-6.65559	-2.38963	74.7411
1601	1.92374	-1.18332	-109.372
1602	-4.63675	-1.01706	83.9275
1603	-5.26155	-2.4532	80.9395
1604	-5.2129	-1.5107	83.1344
1605	2.67042	-0.645431	-127.857
1606	1.54757	-0.925797	-104.838
1607	-5.908	-1.82955	79.5666
1608	-6.04269	-1.65582	82.6554
1609	-4.85335	-1.14401	84.6636
1610	-5.67888	-1.96685	81.035
1611	-5.20392	-1.25417	82.2754
1612	-6.63823	-1.55652	78.7107
1613	-5.68921	-1.56938	81.5074
1614	-5.80882	-1.09973	81.5015
1615	-5.53694	-1.18767	80.934
1616	-5.56322	-2.18339	79.4915
1617	-5.27938	-1.18533	81.6526
1618	15.6436	0.603933	-101.426
1619	-5.54775	-2.17979	79.4453
1620	-5.62083	-1.61817	81.1795
1621	-5.13793	-1.60377	82.2933
1622	-6.08988	-1.31618	78.9977
1623	14.4748	0.33444	-96.5979
1624	-5.60754	-1.60444	81.9627
1625	-5.3024	-2.12849	82.0662
1626	-5.99893	-0.989743	81.8094
1627	-5.73053	-1.01453	81.4963
1628	-6.01794	-2.26271	76.1644
1629	-6.17676	-2.15678	79.0978
1630	-6.29731	0.804857	80.4556
1631	-5.86345	-2.00565	79.8891
1632	-7.54353	11.8649	80.6271
1633	-5.30205	-1.49469	83.4447
1634	-4.54851	-1.65483	83.8266
1635	-5.36664	-1.62993	79.8344
1636	-5.7202	-1.18283	83.4147
1637	1.61686	-1.20436	-108.474
1638	-5.3765	-1.40519	82.0522
1639	-5.05616	-1.60107	84.1314
1640	11.5663	-0.230962	-101.463
1641	-5.88925	-1.67877	81.3724
1642	-5.23482	-2.38025	80.1549
1643	-5.03763	-1.60845	80.946
1644	-5.89298	-1.92946	80.3422
1645	-4.43416	-1.33748	83.6535
1646	-5.02704	-2.14381	83.7393
1647	-4.19509	-2.05072	82.3594
1648	-5.19229	-1.53395	82.3392
1649	-5.80981	-1.0731	80.8849
1650	-5.72441	-1.17306	80.5795
1651	-5.40722	-1.53807	81.7162
1652	-5.61233	-2.21509	81.0209
1653	-5.07096	-1.74742	83.7264
1654	-6.32246	-1.36976	80.7351
1655	16.2994	1.42921	-105.143
1656	-5.89903	-1.42299	83.3265
1657	1.59568	-0.68931	-111.807
1658	-6.21108	-1.40702	79.1651
1659	4.03185	-0.325541	-113.748
1660	14.1155	0.14439	-90.9576
1661	-5.56162	-2.10558	81.2833
1662	-5.24527	-1.31023	80.7731
1663	2.4696	-0.654936	-107.191
1664	15.3125	1.24285	-103.99
1665	-5.39609	-1.82884	82.2625
1666	-5.61067	-1.3503	82.6943
1667	-6.19767	-2.45291	91.7521
1668	-5.21298	-1.84655	83.9476
1669	-5.10961	-2.04733	82.1984
1670	-5.88803	-1.73245	78.3406
1671	-5.58286	-1.51081	82.4344
1672	-5.57801	-1.16414	82.7987
1673	14.9157	0.518784	-104.365
1674	4.6246	-0.592972	-111.527
1675	-6.05261	-2.03776	78.3459
1676	-6.08748	-1.36196	79.5382
1677	4.34447	-0.331117	-110.581
1678	12.1014	-0.108802	-98.6986
1679	-4.99902	-1.57752	83.3305
1680	1.34637	-1.20178	-109.91
1681	5.63774	-0.555338	-99.8823
1682	-6.41234	-1.19264	80.988
1683	7.50863	0.208964	-106.348
1684	-5.37478	-1.94814	83.3919
1685	-6.33132	-2.38679	80.4623
1686	-5.07222	-1.83635	82.1788
1687	-5.42289	-1.73934	80.5863
1688	-3.61356	-1.99743	83.8371
1689	3.23606	-0.401951	-105.529
1690	10.7549	-0.106214	-101.977
1691	-5.75965	-2.08752	77.5875
1692	11.0502	0.325098	-101.161
1693	-4.5534	-1.84197	83.015
1694	-5.37107	-2.32971	81.3398
1695	-5.70654	-1.21269	80.9913
1696	-6.35585	-2.5227	78.1823
1697	-5.97257	-1.26113	81.6009
1698	-5.34077	-1.5968	82.3087
1699	-7.64569	10.51	82.037
1700	-5.05302	-1.72968	81.6944
1701	-4.50207	-1.57581	83.4527
1702	-5.65897	-2.12499	85.0019
1703	-4.59717	-2.58486	83.103
1704	-5.59704	-0.863496	81.5174
1705	-4.92926	-1.4788	83.5643
1706	12.7014	0.853952	-108.494
1707	-6.476	-1.00121	79.4117
1708	1.41893	-0.379582	-112.339
1709	8.81575	11.1203	-107.924
1710	-5.54391	-1.59819	80.5524
1711	-6.05405	-1.73273	80.5148
1712	-4.82478	-2.09632	82.5769
1713	-4.87028	-1.14172	84.2628
1714	-5.25899	-1.12237	83.1443
1715	-6.03795	-1.26993	78.3141
1716	13.1204	-0.172271	-100.125
1717	0.637789	-0.813553	-111.067
1718	-6.74673	-0.945569	78.7359
1719	-6.3692	-2.0769	78.5316
1720	5.92594	-0.751346	-107.215
1721	-6.70261	-1.68843	86.9915
1722	-4.19238	-1.74328	83.2012
1723	-6.15402	-1.29781	80.227
1724	-4.43917	-1.39269	83.8993
1725	-3.91082	-1.29654	86.6308
1726	15.4941	0.861143	-106.931
1727	-5.27987	-1.72392	81.3888
1728	5.78816	-0.378341	-104.584
1729	-5.44355	-1.57763	82.6704
1730	-5.04697	-1.45612	81.1534
1731	-3.97856	0.279139	94.162
1732	-6.16639	-1.57606	83.1266
1733	-3.56881	-1.89573	83.2015
1734	-5.85046	-1.62969	80.9513
1735	-6.07862	-1.82907	80.0255
1736	-4.89789	-1.5465	82.2907
1737	-4.54645	-1.34527	83.7928
1738	2.1955	-0.659083	-110.096
1739	4.71689	-0.331689	-106.433
1740	-4.70889	-1.24953	82.3419
1741	-4.91361	-1.97788	82.5358
1742	16.1162	0.707801	-105.254
1743	14.7496	0.878514	-104.979
1744	-4.86859	-1.52979	84.0401
1745	-5.73683	-1.92932	80.3824
1746	2.96931	-0.650873	-105.73
1747	-6.85702	-1.77124	79.0198
1748	2.31083	-0.76357	-109.375
1749	3.28083	-1.16235	-105.369
1750	-4.26313	-1.28181	84.0878
1751	-5.1018	-1.70539	81.7788
1752	-5.79734	-1.40968	78.7927
1753	2.81689	0.189732	-103.091
1754	4.57142	-0.911279	-112.439
1755	0.817413	-0.668875	-110.949
1756	10.3321	0.379479	-109.727
1757	2.17584	-1.32234	-113.796
1758	4.23813	-0.712101	-107.371
1759	-5.59448	-1.80531	79.5201
1760	14.5253	0.344071	-105.399
1761	-5.67212	-1.43615	77.4599
1762	-5.54929	-1.65102	82.1696
1763	4.10108	-0.696149	-111.329
1764	15.0403	1.12569	-99.8454
1765	14.574	0.494398	-102.857
1766	1.63571	-1.13794	-107.663
1767	-5.45204	-1.39804	80.9971
1768	-5.43552	-1.43603	80.0569
1769	2.67254	-0.274445	-106.334
1770	-5.60716	-1.92842	80.7369
1771	12.5091	13.3031	-100.509
1772	-5.89844	-1.20376	79.5538
1773	-2.58308	-1.63086	84.852
1774	-4.92716	-2.17467	83.9336
1775	-6.44315	-0.159012	80.1948
1776	12.5011	0.811342	-108.132
1777	-3.4281	-1.70394	84.3408
1778	12.2375	-0.119983	-98.932
1779	2.16408	-0.947808	-107.286
1780	3.50645	-0.728607	-107.599
1781	-6.10108	-1.95938	79.8985
1782	-4.64727	-1.74607	82.8069
1783	-5.16576	-0.911619	81.8916
1784	-4.95604	-1.95011	83.5668
1785	-5.6752	-2.14143	81.8188
1786	-5.83877	-1.63516	81.9468
1787	-5.0254	-2.3961	81.7294
1788	-5.05172	-1.82852	83.2679
1789	3.50152	-0.549323	-105.671
1790	1.36653	-0.902962	-104.262
1791	-5.35306	-1.67419	83.1457
1792	2.34055	-0.247957	-106.238
1793	9.15634	-0.440557	-105.822
1794	-6.55546	-1.49431	83.074
1795	14.7453	1.1551	-98.5796
1796	1.71654	11.5475	-104.879
1797	-5.64405	-1.14659	79.9245
1798	-6.90922	10.4716	85.0465
1799	9.07142	0.488379	-112.203
1800	-4.81363	-2.03369	82.7863
1801	8.45392	0.0391823	-108.026
1802	9.33175	0.0388476	-106.235
1803	-6.0284	-2.22313	80.6495
1804	-5.54401	-2.11738	78.6922
1805	3.22974	-0.479127	-109.997
1806	11.8739	0.583162	-106.999
1807	-5.98003	-1.44392	82.5376
1808	6.71948	-0.000716354	-110.693
1809	-5.51468	-0.657615	83.9613
1810	-5.33411	-2.16347	80.6178
1811	-5.02629	-1.41677	82.299
1812	15.2387	0.675885	-94.3866
1813	-5.54299	-1.72232	92.4795
1814	11.6143	0.289936	-104.252
1815	-4.49257	-1.73041	84.345
1816	-3.86042	-1.24722	84.2146
1817	-6.05871	-1.77226	82.5673
1818	-5.8063	-1.27204	78.663
1819	-6.26471	11.4752	84.0802
1820	-4.1972	-1.48354	82.9822
1821	-5.59286	-1.63553	80.6356
1822	-4.50464	-1.30416	82.8033
1823	8.74334	0.10048	-101.425
1824	9.26915	0.491948	-107.818
1825	-5.14687	-2.20835	82.7217
1826	12.4765	0.139702	-98.8994
1827	1.64802	4.54306	-105.304
1828	-2.25053	-2.19086	150.369
1829	-6.13361	-1.93758	79.0556
1830	-3.75218	-2.24339	87.8254
1831	13.7814	0.657531	-109.433
1832	8.46276	-0.00305183	-108.306
1833	-5.25908	-1.8517	82.2758
1834	-6.33336	-1.88527	80.265
1835	1.8991	-0.356262	-109.425
1836	2.40998	-0.959752	-116.628
1837	14.143	0.601272	-103.357
1838	-5.19086	-2.37641	82.4592
1839	-4.70665	-2.65301	83.7906
1840	-5.23594	-2.53493	79.5687
1841	-5.99865	-1.45596	81.3029
1842	-6.24879	-1.88263	80.4937
1843	4.96715	-0.536127	-109.858
1844	2.95205	-0.914532	-106.697
1845	-6.44069	-1.43141	80.5781
1846	-7.06935	12.2599	83.1022
1847	-5.69744	-2.03211	80.9859
1848	7.29572	0.0894517	-108.97
1849	-6.91716	10.4469	82.5686
1850	1.8223	-0.509168	-106.228
1851	-5.61227	-1.35552	82.5775
1852	6.00271	-0.507601	-110.623
1853	-5.81094	-1.34336	80.7735
1854	2.2053	0.507476	-107.788
1855	-5.80247	-1.3306	80.8735
1856	1.90894	-1.00269	-109.279
1857	1.95992	-1.0647	-112.705
1858	2.6737	-0.962115	-104.981
1859	11.6929	0.191345	-107.628
1860	9.57721	0.301654	-102.851
1861	-3.85095	-2.25628	82.6095
1862	4.29871	0.172892	-116.919
1863	3.92221	4.22024	-107.061
1864	-5.74364	-1.84676	80.9806
1865	4.17232	12.5955	-108.733
1866	-5.29467	-1.58022	84.7886
1867	-6.13586	0.430136	82.4144
1868	1.58901	-1.08072	-110.569
1869	11.268	0.340665	-109.957
1870	4.03279	-0.89773	-110.012
1871	-5.78889	-1.47909	81.0652
1872	3.00933	-0.193535	-116.381
1873	-4.19033	-1.71584	82.3036
1874	-5.35508	-1.74153	86.806
1875	12.7201	1.0048	-107.876
1876	-5.78838	11.0191	84.22
1877	-4.33252	-1.27447	82.3958
1878	-6.27547	-1.50703	79.8908
1879	-5.88187	-1.65221	80.757
1880	-6.04397	-2.17653	89.1551
1881	11.3235	0.382304	-109.756
1882	4.06515	-0.616635	-106.524
1883	-5.89585	-2.26257	79.2731
1884	-6.11191	-1.17341	80.8237
1885	-3.61484	-1.46486	84.3541
1886	-5.55348	-1.05963	82.4466
1887	10.742	0.0768646	-111.624
1888	-6.24569	-1.32688	81.2621
1889	2.30073	-1.30536	-154.386
1890	12.1243	0.367541	-102.398
1891	2.35131	-0.500062	-104.884
1892	2.93395	-0.650321	-109.009
1893	-4.58129	-1.67355	81.6531
1894	6.26407	-0.328479	-110.699
1895	-4.04983	-1.63693	83.6019
1896	2.93541	-0.62967	-100.533
1897	11.8035	0.343974	-109.184
1898	6.01409	-0.559744	-107.656
1899	-5.1602	-2.55834	83.8701
1900	0.697052	-0.965958	-106.902
1901	-5.43973	-1.55366	82.132
1902	3.78332	-0.340568	-105.697
1903	2.36283	-1.45121	-107.321
1904	1.58618	2.03195	-107.573
1905	-4.80182	-1.03462	83.0715
1906	-4.95238	-1.53727	79.3495
1907	-3.40598	-1.5422	83.8874
1908	-5.44917	-0.252497	82.8999
1909	2.81167	-0.443884	-108.559
1910	11.0894	0.588167	-104.012
1911	3.06714	-0.612852	-107.244
1912	-6.60983	-1.84904	76.6636
1913	-5.59066	-0.815783	82.5578
1914	-6.33571	0.642052	81.0134
1915	-8.52904	12.9671	81.7609
1916	3.18439	-0.329885	-107.29
1917	1.32519	11.6769	-108.024
1918	11.967	0.140964	-108.86
1919	2.18834	-1.37303	-111.564
1920	4.13573	-0.450306	-104.784
1921	1.65253	-0.806815	-110.458
1922	-5.21872	-1.65786	83.3863
1923	-5.1908	-1.61166	82.0673
1924	-5.22348	-1.90278	82.6529
1925	2.5957	-0.290687	-107.265
1926	-5.50048	-1.14402	82.3793
1927	4.55594	-0.75336	-110.951
1928	-4.33008	-1.55552	82.5589
1929	8.59542	0.277948	-105.379
1930	-4.32283	-1.77878	85.618
1931	7.31424	12.899	-111.139
1932	4.28031	-0.791127	-108.604
1933	4.16997	-0.914122	-107.132
1934	-4.88764	-1.7027	83.4248
1935	8.56864	0.477504	-105.959
1936	-4.38108	-2.14485	84.2024
1937	-4.77231	-1.94412	83.6915
1938	5.34696	0.447057	-107.577
1939	4.09087	-0.421212	-106.476
1940	10.4541	0.360549	-102.295
1941	1.84616	-0.55651	-107.866
1942	-5.56917	-1.65414	79.0779
1943	12.1779	0.360664	-101.637
1944	8.68764	-0.040991	-100.849
1945	4.74444	-0.57556	-109.775
1946	6.04177	-0.542231	-108.946
1947	4.15411	-0.336424	-105.534
1948	4.21872	0.0221422	-109.473
1949	6.89964	-0.495274	-108.213
1950	6.09574	-0.303085	-107.18
1951	7.34537	0.0533248	-103.999
1952	9.95135	0.536865	-100.641
1953	4.25706	-0.42205	-120.713
1954	-6.01108	-1.55193	80.8239
1955	1.01105	-1.16771	-113.519
1956	2.18277	-0.57861	-109.969
1957	13.7561	0.429702	-105.572
1958	12.439	0.762218	-103.503
1959	11.5425	0.873324	-105.531
1960	4.09604	0.166738	-109.749
1961	5.84468	-0.453676	-104.03
1962	6.04003	0.141204	-107.382
1963	11.8494	0.130299	-100.759
1964	3.68628	-0.788579	-107.302
1965	-7.28463	6.46291	78.8901
1966	9.42436	0.457249	-107.409
1967	-5.76912	-2.34411	81.8365
1968	-4.79262	-2.01225	81.8849
1969	13.889	0.809185	-104.61
1970	12.0874	0.287373	-106.186
1971	13.4527	1.42356	-102.168
1972	8.62171	13.1568	-109.708
1973	2.4267	-0.694089	-109.697
1974	4.98683	-0.1942	-106.342
1975	10.3175	0.442466	-103.936
1976	11.5744	0.156787	-104.528
1977	5.31909	0.133339	-110.123
1978	-3.5664	-2.06547	84.3257
1979	7.64231	0.265695	-106.005
1980	-3.95929	-1.46013	90.3401
1981	2.11165	12.7599	-110.303
1982	2.99421	12.1552	-106.144
1983	12.0093	0.22335	-106.952
1984	10.0288	0.0961171	-109.935
1985	5.90197	-0.158231	-106.519
1986	7.78985	-0.146246	-106.8
1987	3.41573	-1.12453	-116.868
1988	13.2726	1.00701	-98.4233
1989	3.67235	-0.31454	-108.399
1990	10.807	0.495849	-102.807
1991	10.5582	0.672237	-104.958
1992	1.8014	-0.300937	-109.288
1993	-5.21018	10.3231	85.6191
1994	1.95114	12.1046	-105.072
1995	1.82395	-0.504543	-106.318
1996	-5.59511	-1.51604	85.2719
1997	13.4848	1.09836	-100.175
1998	13.0739	1.09283	-102.748
1999	1.24659	-0.136039	-107.932

## Sheet: Fig8c
pdb_number	PC1	PC2	chi1 of Y657
1	-6.08555	-2.06854	-58.5742
2	-6.47767	-2.41495	-53.8522
3	0.91695	-1.74791	-59.4848
4	-6.03479	-2.63672	-56.5954
5	-5.95364	-2.28182	-46.9695
6	-5.58336	-2.17586	-52.4658
7	-8.03543	10.6182	49.9539
8	-7.81246	9.76621	56.9061
9	-7.32705	10.7062	47.7152
10	-6.24667	-2.19324	-54.9639
11	-5.28224	-2.45985	-55.5567
12	-7.79417	10.7087	46.2508
13	-7.73399	10.4819	48.1391
14	-5.57263	-2.76074	-61.8701
15	-6.17232	-2.47824	-55.1545
16	-5.96653	-2.55301	-54.8647
17	-7.89121	10.1177	47.4029
18	-6.53896	-2.03842	-57.5566
19	-5.903	-2.79353	-54.3742
20	-6.84788	-2.74337	-53.0395
21	-5.38145	-2.41438	-58.5126
22	-4.1893	-2.40699	-56.9108
23	-6.01513	-2.34221	-54.1668
24	-7.15526	-3.2138	-59.4007
25	-7.75308	10.4018	49.4175
26	-7.675	9.66409	53.1359
27	-5.70465	-2.33673	-55.5532
28	-6.33303	-2.00686	-55.5842
29	-6.02393	-1.73822	-54.2973
30	-6.13711	-2.16487	-52.5285
31	-7.70758	11.0849	47.8053
32	15.4223	0.595534	-55.6794
33	-5.93351	-2.37959	-52.5572
34	-5.93373	-2.2445	-57.2179
35	-7.05388	7.07885	19.6709
36	-7.75212	10.706	46.6943
37	-6.24571	-2.34096	-54.1149
38	-7.64644	10.8532	51.7865
39	-8.51697	10.0625	52.2828
40	-6.82554	-2.35085	-55.2181
41	-6.3885	-1.99336	-53.5193
42	-7.92379	10.624	48.4118
43	-8.23208	10.6904	45.4123
44	-5.78955	-2.25582	-57.3276
45	-6.28745	-2.66538	-59.886
46	-6.19133	-2.4386	-54.9504
47	-7.38184	10.2622	44.8046
48	-7.67606	10.5471	50.947
49	-6.4432	-2.3678	-58.4577
50	-4.93355	-1.9914	-55.0685
51	-8.91709	10.5092	50.4079
52	15.4646	0.520689	-53.1679
53	14.3475	0.646984	-58.766
54	-7.81919	10.2059	45.9786
55	-5.6945	-1.38213	-54.238
56	-6.33969	-1.34893	-53.8667
57	0.897722	-1.6302	-55.3425
58	1.69274	-0.890479	-55.6235
59	-5.88376	-2.4788	-56.1936
60	-6.25711	-1.58226	-54.2218
61	-3.68663	-2.05767	-56.6715
62	-8.53179	9.32836	52.7127
63	-6.28825	-1.35348	-59.9622
64	-5.50971	-3.03984	-61.0367
65	-8.02234	10.3641	51.7438
66	-7.43226	10.0264	45.8717
67	-5.38145	-1.99556	-55.0887
68	-5.41999	-1.60824	-57.8187
69	-5.36767	-2.4148	-53.5624
70	-7.51827	10.1691	50.4797
71	-6.39677	-2.31281	-52.873
72	-5.89499	-2.42914	-54.9333
73	9.8438	-0.438576	-49.385
74	-8.18423	10.2169	46.9329
75	1.46839	-1.3604	-56.2948
76	-5.0013	-2.3594	-57.4888
77	-6.45446	-2.26381	-55.5144
78	15.0142	0.639274	-57.2016
79	-6.05634	-2.23004	-54.6308
80	-6.00988	-2.01535	-53.805
81	-8.58873	9.41692	49.2448
82	-5.8844	-2.42695	-56.2405
83	-7.88638	10.959	47.3397
84	-6.01604	-1.61752	-60.1671
85	-7.73916	10.5863	46.4779
86	-6.20177	-2.03711	-54.4132
87	-6.75752	0.8604	-29.0036
88	-6.91495	-0.0301368	-34.5387
89	-5.978	-2.06832	-55.3666
90	14.6372	0.54047	-52.6589
91	-8.31522	10.384	45.118
92	15.9805	0.405803	-55.7876
93	-6.97721	9.6709	51.6233
94	-7.60298	10.0151	47.2723
95	-5.95071	-1.72571	-48.0178
96	-5.93413	-1.97238	-54.7837
97	-6.70464	-2.08323	-53.3867
98	-8.4796	10.0138	52.1175
99	-5.92132	-1.15252	-56.388
100	-3.88371	-2.00763	-56.8369
101	-6.20852	-1.37744	-56.3571
102	-6.23747	-1.72143	-52.8971
103	-5.83575	-1.24318	-59.3632
104	0.291179	-1.1659	-51.6079
105	-5.61425	-1.85381	-56.048
106	-7.87094	10.7993	45.3627
107	-5.9215	-1.19873	-54.1079
108	-7.9355	9.58135	52.5851
109	-8.0882	10.7578	45.213
110	-5.81066	-2.11996	-54.6316
111	-6.80955	-2.14047	-56.6211
112	-5.47384	-0.699392	-30.9521
113	-7.51368	9.70739	52.35
114	2.92712	-1.42265	-55.9661
115	-6.2061	-2.90559	-55.9796
116	12.7777	11.915	41.9574
117	-5.62027	-1.43146	-53.8093
118	-6.59601	-1.63069	-55.1733
119	-6.49083	-2.35033	-58.6052
120	-6.00052	-1.13716	-52.3873
121	2.69431	-1.72569	-56.4568
122	-5.63174	-1.84684	-49.7877
123	-7.63237	10.155	49.5827
124	13.3565	0.338289	-58.5757
125	-8.04676	12.0067	50.395
126	-6.36158	-2.93622	-53.2152
127	-4.74524	-2.07287	-55.7971
128	-5.78268	-2.47902	-57.0018
129	-6.42936	-1.30931	-58.8665
130	-5.59949	-2.62025	-56.0092
131	2.74474	-1.35838	-56.8234
132	14.3893	0.3296	-55.7636
133	-5.78608	-2.23309	-58.3726
134	15.2853	0.446935	-55.1982
135	-5.82811	-2.30317	-51.593
136	-6.9644	-1.47154	-55.5756
137	0.862062	-1.23406	-55.0033
138	-7.5148	10.8656	48.8355
139	-7.82724	10.9669	45.57
140	-6.16929	-1.59075	-57.5018
141	-5.88387	-1.41945	-55.8846
142	-7.72759	9.8838	52.6335
143	-6.04439	-2.52021	-54.5167
144	-6.55692	-1.60325	-60.4084
145	-7.61664	10.1633	50.8932
146	-8.59841	10.3366	48.3739
147	-5.82994	-2.10659	-55.8429
148	-6.21101	-2.42393	-56.3088
149	-5.5011	-2.35066	-55.8687
150	-8.48812	9.79512	53.3236
151	8.11151	-0.477654	-54.7011
152	-6.45986	-1.6028	-58.1066
153	14.4595	0.0117321	-51.7438
154	-5.88319	-2.47585	-53.9127
155	-5.70595	-3.03435	-52.9221
156	-4.59077	-3.10334	-56.8136
157	-5.84116	-2.51751	-54.825
158	11.9753	0.427324	-56.9554
159	-6.52687	-0.859869	-59.4611
160	-6.4566	-1.11487	-56.6875
161	-6.74396	-2.23597	-59.3175
162	-7.56038	11.0802	44.5699
163	14.8114	0.858818	-56.2
164	-6.64967	-2.33115	-54.1561
165	0.507533	-1.26948	-57.2035
166	-6.12159	-2.32156	-53.4939
167	-7.74271	10.1606	48.6521
168	11.2085	0.158649	-56.989
169	-6.83703	-2.45819	-59.7976
170	-6.3944	-2.67427	-57.0846
171	-5.65574	-2.43121	-56.1841
172	-6.9144	-1.48557	-56.5262
173	-5.93196	-2.57825	-59.9814
174	-8.60011	10.9163	50.9565
175	-5.08048	-2.20619	-55.2818
176	-7.60042	10.5035	49.434
177	-6.76603	-0.920857	-56.6772
178	-5.98093	-1.92053	-50.3023
179	-7.56532	9.58523	50.7953
180	-6.39335	-2.91321	-55.731
181	1.01105	-1.86963	-58.7671
182	-7.90941	10.5728	50.1791
183	-6.03399	-2.5242	-57.9833
184	0.943447	-1.58242	-58.3478
185	-6.24648	-1.38502	-57.4361
186	-7.59001	11.2099	48.788
187	-6.06603	-1.91717	-55.1551
188	-7.71274	7.19113	19.4743
189	-6.48253	10.0823	44.2936
190	-6.43375	-2.78117	-53.5434
191	-6.86643	-0.880259	-57.1937
192	-5.98825	-1.31725	-58.4517
193	-6.6306	-1.35643	-56.9433
194	-5.87471	-2.47141	-57.8666
195	15.2805	-0.336511	-50.1256
196	-7.34345	9.86897	49.7019
197	-7.00706	-2.21316	-57.4073
198	-5.01216	-2.70152	-50.3172
199	15.0624	0.389972	-50.6947
200	14.4484	0.201872	-57.2636
201	-3.60977	-2.18041	-58.0476
202	-7.76335	11.1295	47.6162
203	-8.39763	10.7456	46.5481
204	-6.28319	-2.31499	-57.8911
205	-6.72318	-2.76139	-59.6189
206	-6.32058	-1.63893	-54.7658
207	-6.50519	-2.79166	-56.0337
208	16.6444	0.143286	-58.1217
209	-4.1724	-2.23961	-57.359
210	-6.4756	-1.22983	-58.159
211	-6.16844	-2.28092	-53.9063
212	-8.43743	10.8701	43.8853
213	-6.12864	-1.18441	-58.6512
214	-3.5099	-2.43628	-58.1403
215	13.4864	0.217975	-52.0043
216	-6.35137	-1.44485	-56.8079
217	14.68	0.344967	-57.032
218	-6.31946	-1.82174	-53.4159
219	-6.55766	-1.51978	-57.8826
220	-5.56907	-2.67326	-56.301
221	-8.56885	9.83777	52.2498
222	-4.74868	-1.73487	-56.0138
223	-5.66021	-2.03083	-56.38
224	-5.66149	-2.30699	-53.0675
225	0.696247	-1.36227	-56.0999
226	-7.42607	10.574	44.5955
227	14.7957	0.562459	-56.222
228	-5.96856	-1.72656	-51.6755
229	-7.12318	-0.673435	-58.5467
230	12.6301	0.201323	-56.7429
231	12.7001	0.16079	-50.6442
232	-7.02681	-1.43035	-54.5466
233	-6.13105	-1.0458	-56.783
234	14.3853	0.916396	-55.3599
235	15.429	0.310384	-46.5547
236	-4.70117	-2.71039	-55.0824
237	5.14817	-0.80576	-59.2788
238	-6.87094	-2.68827	-56.8191
239	-6.49435	-1.49324	-57.8885
240	15.1817	0.791008	-56.9999
241	-5.23375	-1.84934	-49.645
242	-6.41927	-2.11282	-52.8575
243	-5.9398	-0.22891	-57.115
244	-8.17079	10.1267	45.8579
245	-5.40902	-3.01817	-54.8204
246	-4.59406	-2.28426	-58.9432
247	-5.76402	-1.35927	-57.1289
248	-5.80553	-1.23224	-59.8803
249	-8.2411	9.90963	46.0246
250	-6.54654	-1.96292	-55.088
251	-6.12094	-3.11547	-52.9651
252	-5.09764	-1.63446	-56.3047
253	-6.29834	-1.00206	-56.0404
254	14.5232	0.33693	-57.0717
255	-6.12126	-1.30589	-57.8459
256	14.2186	-0.279062	-58.9105
257	-6.02267	-1.28112	-57.5836
258	14.0259	0.491453	-58.2172
259	-7.09111	10.3019	35.7324
260	-6.00905	-1.17411	-58.8728
261	-5.37129	-2.03408	-59.0974
262	12.6046	0.442869	-57.926
263	-6.052	-2.1464	-55.915
264	-6.68024	-1.6006	-56.6661
265	-5.74112	-1.53103	-59.3289
266	-4.11342	-2.51175	-58.13
267	-6.44465	-2.45369	-52.3012
268	-6.13573	-1.14668	-56.6033
269	1.66271	-1.4284	-56.5614
270	13.8455	0.165725	-57.7262
271	-6.41698	-1.86307	-56.9777
272	-5.81768	-2.50873	-54.703
273	-6.43792	-1.36142	-59.6296
274	-7.53001	10.7312	48.9922
275	13.2705	0.0201085	-58.6581
276	-8.24467	9.92653	49.9835
277	-6.29593	-1.62893	-56.2458
278	-6.43559	-1.13333	-55.5673
279	-6.43514	-2.52738	-50.9737
280	-6.0126	-1.01589	-55.7899
281	-6.66417	-1.62275	-56.9666
282	-5.60021	-2.44045	-57.8907
283	-6.64463	-2.64641	-54.456
284	-6.06891	-1.43859	-54.8773
285	-5.98437	-1.20188	-59.26
286	-6.93431	-3.01612	-53.2551
287	-6.00648	-1.07308	-55.115
288	-8.74261	10.1882	49.6799
289	13.342	11.7395	41.5503
290	-6.33181	-1.35737	-56.1592
291	-6.38798	-2.27198	-51.419
292	-6.91376	9.06807	46.1583
293	-6.28236	-1.67203	-58.9575
294	-6.78593	-2.50202	-56.4386
295	-8.0657	10.5782	46.7273
296	-6.44358	-1.2164	-60.1295
297	15.2275	-0.00284235	-59.412
298	-7.50557	-1.55618	-60.3354
299	-7.90568	11.2877	53.6059
300	-7.90254	10.9066	55.3101
301	-6.99262	-0.999768	-56.2247
302	-8.11046	11.3797	48.9373
303	13.8053	-0.178182	-59.747
304	-1.63707	-2.60319	-53.4449
305	-7.58573	10.4706	51.6307
306	-5.93685	-2.31497	-55.062
307	-5.55391	-1.89912	-54.91
308	-5.52197	-1.41455	-56.698
309	-5.42912	-1.83986	-55.1476
310	-7.29701	10.7594	51.046
311	-6.97705	9.67131	52.0637
312	-6.92548	10.428	45.7097
313	14.6517	0.0551578	-59.7272
314	-4.89546	-2.478	-56.7722
315	-7.28821	10.2626	50.248
316	-6.32561	-2.21344	-54.4563
317	1.05354	-1.65069	-57.7247
318	14.3308	0.241775	-56.4048
319	13.0546	-0.114475	-56.2504
320	-6.94809	-2.55492	-54.6863
321	-6.00035	-1.8631	-56.6879
322	-3.91908	-2.24873	-53.255
323	13.2659	0.17885	-57.1465
324	-7.36154	10.2452	48.6747
325	13.8434	0.238155	-57.9663
326	10.4653	-0.316752	-60.135
327	-4.44463	-2.10577	-55.5171
328	-6.25601	-2.02176	-56.4497
329	-5.71731	-2.52566	-57.2328
330	-4.72921	-2.05354	-56.4924
331	-7.28572	9.58457	31.5729
332	-7.13009	-0.803433	-56.0588
333	14.7845	-0.108272	-53.7697
334	-8.34182	10.2371	51.3974
335	-6.54428	-0.622345	-60.2918
336	-6.31499	-1.1579	-56.7471
337	-7.16636	3.03655	-14.7461
338	-7.69882	10.6364	37.6533
339	-1.83142	-1.83263	-55.9919
340	10.8225	-0.00806332	-56.8335
341	13.3289	0.383601	-55.6221
342	-6.20307	-2.25159	-55.0841
343	-6.36633	0.226891	-24.8084
344	-5.9679	-1.817	-51.9854
345	-6.34247	-1.35227	-56.7531
346	-6.47083	-1.01458	-56.9453
347	-8.5193	10.6893	46.5722
348	-6.3979	-2.37306	-53.7343
349	-5.42614	-2.19437	-57.3296
350	-6.79842	-1.10308	-57.9325
351	1.74891	-1.03257	-57.5036
352	14.8637	0.234846	-59.5936
353	-6.45205	-1.08322	-56.8288
354	13.8664	13.0433	46.0498
355	-6.5674	-1.15938	-55.2367
356	-6.31251	-1.83277	-55.6966
357	14.6258	0.848932	-55.0127
358	-8.1531	9.87275	48.4754
359	-8.10926	11.3125	50.0163
360	-6.72937	-1.42375	-56.0527
361	-7.54666	10.9895	47.0728
362	-8.23471	10.0336	51.3905
363	14.7616	0.0964073	-56.9746
364	-6.04141	-1.07603	-55.7681
365	-6.5103	-1.11164	-59.231
366	-6.0547	-0.939465	-37.6739
367	12.6611	-0.0731757	-53.8103
368	-5.22842	-2.09488	-55.8382
369	0.280815	-2.32633	-54.6135
370	-5.77921	-1.15447	-56.6473
371	-6.53213	-1.14614	-53.6973
372	-6.06283	-2.8263	-52.5896
373	-7.92208	10.0952	47.4195
374	-4.37195	-1.28851	-54.5098
375	-6.4388	-1.28149	-59.4998
376	-3.24806	-1.76496	-55.4776
377	-6.22301	-1.51474	-58.4396
378	-4.9393	-2.79885	-54.4043
379	13.4148	0.215247	-51.63
380	-5.52088	-2.40334	-58.7747
381	15.4529	0.61497	-54.5575
382	-6.33922	-2.00429	-58.1431
383	9.75277	-0.176003	-53.7307
384	-7.32795	10.9615	46.5853
385	-6.04785	-0.877917	-58.0594
386	11.5182	0.218608	-49.1215
387	-3.77673	-2.406	-59.0381
388	14.88	0.0769192	-57.938
389	-5.57384	-2.5703	-57.5872
390	-6.05367	-1.09451	-59.8225
391	-6.00686	-1.28161	-57.9573
392	-5.89653	-0.690101	-58.7335
393	12.8718	0.325445	-55.0526
394	-7.18827	-1.69603	-53.5644
395	-6.25662	-1.00751	-55.5141
396	-8.2889	10.0516	40.478
397	11.5667	-0.0477893	-57.8201
398	-6.19261	-0.754864	-56.6344
399	-7.44965	9.54275	52.2066
400	-5.06367	-2.4362	-57.5325
401	-6.42382	-2.32364	-56.1184
402	-4.50328	-1.99351	-53.0051
403	-7.80601	10.211	49.9037
404	-6.70386	-1.01316	-54.7456
405	-5.43601	-2.73139	-55.8939
406	8.72899	-0.255615	-56.8
407	-6.67514	-0.734051	-57.6493
408	-5.78989	-2.63776	-57.3142
409	-6.53727	-1.26527	-56.1821
410	12.7167	0.121445	-53.3498
411	-8.18638	9.79046	51.5659
412	-4.67739	-2.29931	-56.1743
413	-6.52645	-1.2167	-59.0191
414	12.5025	0.218937	-56.1581
415	-6.45392	-1.89715	-48.6364
416	-8.57422	10.2987	48.884
417	12.1348	0.117387	-57.5002
418	10.5679	-0.344389	-51.4188
419	12.8842	0.00957926	-55.2731
420	12.0432	-0.322156	-61.0314
421	-5.98292	-2.96006	-51.6533
422	-5.377	-2.59753	-57.6883
423	12.0909	-0.011049	-53.1643
424	14.1281	0.249719	-59.2873
425	0.166962	10.9561	46.4121
426	-4.11269	-2.29395	-53.3689
427	-6.14892	-2.85933	-55.9608
428	-6.06834	-1.8665	-57.3037
429	-4.19629	-2.44005	-54.2831
430	-6.78628	-1.26061	-60.3591
431	-6.62187	-2.45871	-55.2303
432	-7.60558	-2.91937	-58.1192
433	14.1922	-0.0118966	-54.8889
434	-5.75853	-1.55914	-56.0944
435	-7.94013	9.88453	52.5809
436	14.5709	0.542517	-58.1042
437	-6.67429	-0.775479	-58.1342
438	-3.90482	-2.21449	-59.7717
439	-5.68817	-2.55766	-56.4757
440	-8.85769	9.7632	51.164
441	-6.8763	-1.95342	-57.4021
442	12.6159	0.298767	-58.923
443	-5.79093	-1.2865	-58.1063
444	15.0537	0.729412	-52.788
445	-4.64745	-2.58561	-56.0107
446	13.5353	0.73968	-55.2566
447	-6.286	-0.526973	-56.4538
448	-8.31798	11.3264	45.9909
449	-4.10224	-2.20803	-55.3314
450	12.783	0.02763	-58.5631
451	-7.69311	11.3053	47.4513
452	-5.14431	-2.79477	-60.189
453	-5.78517	-1.9167	-57.8172
454	-6.19676	-0.739035	-58.218
455	-6.61214	-2.15205	-54.8325
456	-6.4843	-1.97267	-55.4421
457	0.440319	-1.49212	-52.3426
458	-8.56396	10.3222	52.2255
459	-5.65471	-2.83797	-56.6979
460	10.6873	0.158475	-55.8568
461	14.5648	0.221963	-59.2096
462	-6.62994	-1.5452	-56.9409
463	-5.81928	-1.8248	-52.6041
464	-5.92828	-0.978203	-59.4859
465	13.7813	-0.0445872	-57.9264
466	-6.53541	-0.963914	-55.88
467	-6.01844	-1.79287	-53.7521
468	-6.39751	-1.60378	-56.4262
469	14.8638	0.251935	-57.8652
470	-6.03997	-2.63229	-54.3051
471	-6.20687	-2.33986	-56.5037
472	14.6899	0.347131	-55.9813
473	-5.90443	-1.37667	-55.2096
474	-8.47433	11.2622	42.0963
475	10.358	-0.191988	-54.902
476	-6.22152	-0.659483	-57.6361
477	-3.40631	11.059	45.2809
478	9.1397	0.00252684	-53.4012
479	-6.12784	-0.653014	-57.1463
480	-5.90578	-2.16211	-57.6075
481	11.9928	0.417621	-52.6093
482	-0.528125	-2.32176	-56.3878
483	-6.35736	-0.505604	-59.1734
484	14.0686	-0.286831	-56.8082
485	-6.36623	-1.05852	-60.0829
486	-5.98984	-1.70942	-55.8921
487	-6.72405	-1.00434	-59.9695
488	14.3907	0.183496	-56.6956
489	-6.23587	-1.03798	-59.8441
490	-7.26743	10.8106	47.4817
491	-6.84387	-1.66404	-54.473
492	-7.74633	10.4464	49.3801
493	-8.14352	10.9136	46.3327
494	10.9187	0.494644	-52.8293
495	-6.11176	-2.92371	-52.9266
496	-5.15577	-2.6557	-56.0502
497	-8.34763	10.6302	49.7112
498	-6.33572	-0.759579	-56.1575
499	-6.62115	-1.53547	-58.5192
500	-5.76435	-2.08768	-55.4579
501	14.671	0.177027	-58.9592
502	-5.87348	-2.47294	-57.6954
503	10.2453	-0.00439429	-58.2014
504	-6.29505	-1.47938	-60.3561
505	-6.05382	-1.79697	-56.8018
506	-6.52806	-1.7995	-54.7111
507	-6.61088	-3.07243	-58.3833
508	-4.383	-2.28285	-56.2527
509	-6.07851	-0.971303	-55.9377
510	-8.25867	11.157	48.2267
511	-6.02599	-0.857447	-57.5842
512	-6.31612	-1.80719	-59.9594
513	-6.11996	-1.42119	-57.4206
514	-6.12925	-1.04293	-57.9839
515	13.8895	0.226852	-54.6011
516	12.6174	0.296147	-56.0082
517	13.5526	0.585227	-56.6595
518	-5.8763	-0.934124	-58.1847
519	1.91478	-1.42272	-56.9268
520	15.2286	0.0826733	-57.0661
521	-5.94318	-2.21855	-54.1479
522	0.642491	-1.15621	-53.5433
523	1.79824	-0.895543	-50.6547
524	-6.42605	-1.60437	-56.1413
525	14.3322	0.121794	-53.7953
526	11.9455	12.323	40.8638
527	-6.46496	-0.967856	-63.023
528	-5.93016	-0.630935	-58.2929
529	14.2853	0.412025	-56.532
530	-6.41607	-0.933474	-54.9168
531	-6.60944	-1.20296	-56.6116
532	-6.01951	-1.12545	-57.7235
533	-5.53367	-1.95943	-57.4229
534	-5.32342	-2.3528	-52.0401
535	-5.72766	-2.13955	-54.0548
536	14.6729	0.231144	-57.9271
537	-6.33984	-0.596782	-59.9915
538	-6.30436	-1.14036	-56.6873
539	0.120571	-1.56031	-49.9271
540	-4.5168	-2.27986	-57.4349
541	14.7398	-0.595197	-59.5329
542	-5.78894	-1.41934	-58.3375
543	-7.06177	-2.23597	-56.1133
544	-6.11832	-0.314688	-57.8252
545	-6.28071	-2.43542	-53.2774
546	14.9197	0.0685135	-58.2624
547	-7.44954	10.7089	46.9463
548	-6.29863	-2.61045	-55.1367
549	15.2343	0.427779	-56.2332
550	-5.92924	-1.1923	-58.6204
551	-6.55841	-1.40491	-54.1994
552	15.2644	0.307027	-55.7016
553	-6.29521	-2.44512	-53.2026
554	-6.3075	-0.883925	-61.1965
555	12.6647	0.443069	-57.6879
556	13.6128	0.213546	-56.2828
557	12.8679	13.1535	47.9261
558	13.9221	0.37993	-55.1954
559	11.1826	0.467545	-57.1038
560	-7.94123	9.71762	49.9175
561	13.4014	-0.100338	-59.4897
562	14.8827	0.642187	-57.0679
563	-6.37683	-1.62768	-57.2368
564	14.1664	0.0870267	-57.6177
565	-6.28555	-1.67789	-56.1433
566	1.92362	-1.52971	-57.6272
567	-5.43454	-2.30132	-51.9519
568	-5.08382	-2.58239	-54.2884
569	-6.19417	-1.01027	-58.0001
570	-5.87725	-1.94829	-56.1688
571	-8.4056	9.44205	32.7079
572	-8.35054	10.8659	46.0658
573	-6.00528	-2.92746	-57.7566
574	12.3043	0.171078	-55.2119
575	-5.04259	-2.24923	-54.756
576	-6.4266	-0.369606	-59.993
577	4.79324	-1.14408	-52.2638
578	12.3536	0.183927	-56.8313
579	-5.34894	-2.39296	-57.5574
580	-6.70284	-0.84955	-56.7373
581	-6.06351	-2.21906	-56.677
582	13.1811	0.0431468	-53.0238
583	-4.89264	-1.81349	-56.7403
584	7.42686	-0.890207	-57.5498
585	-6.23956	-0.963688	-57.0634
586	-6.44882	-1.66338	-56.4541
587	-5.48248	-2.51635	-56.9081
588	-6.29949	-2.49573	-60.5385
589	-7.1353	9.40712	44.3976
590	-6.33813	-1.73714	-55.6529
591	8.03149	-0.107516	-54.983
592	15.5755	0.808081	-55.0923
593	-6.62368	-0.993667	-59.656
594	-6.96454	-1.98842	-55.0458
595	-6.41175	-1.49588	-56.4046
596	-6.27682	-2.00823	-56.3899
597	-5.58048	-2.66238	-53.3696
598	-6.21455	-1.10148	-59.4918
599	13.5609	0.596658	-54.1766
600	-5.31541	-2.16228	-55.1941
601	-6.42771	-1.76977	-60.2459
602	-6.07007	-0.544818	-59.4085
603	-5.23321	-2.27486	-59.8477
604	-6.67215	-1.48728	-54.8529
605	-6.26421	-1.49967	-55.3904
606	-6.72323	-0.878119	-56.9378
607	4.40748	-0.857611	-55.4338
608	-5.69837	-2.06148	-54.3452
609	12.4618	0.242199	-55.4801
610	-7.8081	10.2031	49.2038
611	14.3568	0.871684	-56.584
612	-6.1879	-1.74726	-56.0224
613	-6.25031	-1.4597	-58.146
614	1.6244	-0.736442	-55.5381
615	11.6377	-0.221867	-55.5109
616	13.9758	0.341827	-53.7777
617	14.0529	0.46297	-53.1712
618	-6.12603	-0.332081	-58.4557
619	-6.0095	-2.50232	-57.3132
620	-5.91814	-1.43334	-55.9846
621	-8.76444	10.2226	48.7988
622	13.1156	0.273815	-57.1795
623	-6.81997	-1.75286	-57.9917
624	14.6504	-0.274832	-55.1841
625	3.14538	-0.982629	-56.3313
626	-8.14679	10.8085	48.2541
627	-6.69147	-2.22611	-58.0547
628	-3.84658	-2.04783	-56.2719
629	13.5853	0.0163866	-57.5663
630	-6.4837	-1.96685	-57.9501
631	-5.90001	-2.11974	-53.1371
632	-5.94046	-1.91821	-59.2938
633	-6.48893	-0.951051	-59.6578
634	-8.41587	10.5595	49.1477
635	14.9919	0.275678	-55.6638
636	-6.62007	-1.3729	-56.5973
637	9.34197	-0.687343	-58.361
638	-6.24905	-1.81856	-52.2429
639	12.7991	-0.110463	-53.2689
640	-6.62965	-1.26839	-52.9825
641	14.1916	-0.115856	-52.9014
642	14.7972	-0.322222	-59.2642
643	14.0342	0.157056	-59.5951
644	-6.30545	-1.83362	-54.278
645	14.0409	0.308537	-57.2851
646	-6.21133	-0.723599	-57.1723
647	-7.4968	10.6751	45.926
648	-6.76627	-0.48188	-59.8311
649	14.0049	0.544672	-55.8749
650	-4.35051	-2.19012	-56.6934
651	13.9784	-0.00540384	-54.9921
652	-6.44764	-1.3731	-58.0025
653	-4.25716	-1.84593	-54.7559
654	-7.63992	11.7267	48.3928
655	15.3504	-0.193926	-59.2077
656	9.89424	0.056967	-55.823
657	-8.50324	10.93	51.0578
658	-6.17385	-0.134587	-57.639
659	-5.23937	-3.0454	-56.6363
660	13.2182	-0.303882	-56.8133
661	13.8574	-0.0772618	-60.1589
662	0.362789	-0.386128	-57.2525
663	14.6519	-0.170153	-56.6353
664	-7.154	-0.73726	-57.8018
665	4.57693	-1.12453	-53.6065
666	-7.8779	10.3658	46.9005
667	-6.06234	-0.584496	-56.5213
668	-6.47717	-1.83135	-57.9412
669	12.8787	0.00120146	-57.4188
670	11.8833	0.115877	-57.1513
671	-3.4919	-2.39282	-57.9371
672	-5.30825	-1.53013	-54.2953
673	-6.37491	-0.996297	-56.8776
674	-6.67682	-1.27009	-56.1531
675	14.0045	0.235098	-55.5476
676	1.7	-1.24321	-57.0895
677	10.5002	-0.626641	-56.9424
678	-4.34853	-2.14739	-56.7477
679	15.7515	0.494602	-48.9404
680	13.3267	0.217683	-54.1907
681	-5.34576	-2.70633	-57.8669
682	13.4028	0.362784	-55.3509
683	0.0986549	-2.0935	-58.0965
684	-7.16778	9.84642	53.4825
685	-6.14331	-0.909276	-58.2782
686	14.7879	0.256896	-57.3731
687	13.641	-0.251582	-58.8571
688	1.44827	-2.01502	-58.6826
689	-7.7436	10.7085	51.8439
690	-6.27254	-1.342	-55.8185
691	13.7844	-0.0717792	-53.3712
692	-5.90301	-2.44424	-52.2225
693	14.7539	0.172146	-56.2053
694	-6.31041	-1.54617	-59.8718
695	2.28846	-1.33841	-55.8569
696	-6.48182	-1.74707	-58.4209
697	-7.98044	10.5877	44.1063
698	14.6148	0.454525	-55.728
699	-5.82552	-1.08176	-55.6506
700	-5.79567	-1.79123	-56.2628
701	12.8998	-0.109613	-56.4747
702	15.0389	-0.129395	-58.0555
703	-6.79223	-2.36342	-56.5305
704	-6.82946	0.0872901	-59.574
705	-6.26392	-1.48172	-57.5507
706	2.67536	-1.4384	-54.3642
707	12.6649	-0.235611	-58.5535
708	-4.9753	-2.48107	-57.5044
709	11.8786	0.106188	-56.6607
710	13.8269	0.904325	-55.3461
711	-6.95527	-1.01495	-58.7009
712	-6.45261	-1.60638	-55.6437
713	-5.25774	-2.35132	-57.3809
714	-6.84509	-1.97597	-55.3848
715	-6.55368	-0.803251	-60.8549
716	-6.33395	-2.89451	-58.9958
717	-6.27386	-2.61088	-57.558
718	-8.52197	10.6495	45.7004
719	9.87243	0.112725	-57.4374
720	-8.87918	11.304	52.0126
721	-6.95046	-1.34001	-58.9761
722	-5.8702	-0.687037	-57.6382
723	-5.70065	-0.51658	-57.0905
724	-7.18723	-1.65813	-59.5577
725	-6.00992	-1.3287	-57.4601
726	-5.91519	-2.02813	-58.923
727	-8.30071	11.0832	45.1244
728	12.0354	12.7031	46.9567
729	-6.76989	-1.10639	-53.4717
730	-6.07885	-1.05525	-56.1734
731	-7.29881	-0.950265	-60.2979
732	-6.38988	-1.59735	-54.6161
733	13.0584	-0.32022	-58.1164
734	-3.15221	-2.15861	-58.5789
735	-6.7848	-0.803695	-58.9434
736	15.5832	0.486143	-58.7182
737	-5.93578	-1.34859	-55.1555
738	-7.48134	11.0653	40.2997
739	-5.30553	-2.43555	-58.7086
740	14.6547	-0.11993	-59.8729
741	15.6885	-0.50172	-60.5204
742	13.3021	0.393608	-57.9832
743	-6.04208	-2.12755	-55.2665
744	-2.77887	-2.05092	-55.7748
745	-3.53774	-2.7424	-53.0511
746	-7.50462	10.7558	49.7002
747	-6.48181	-0.404275	-57.9847
748	-6.74152	-0.497057	-57.3209
749	-5.93372	-1.46022	-57.9986
750	5.82983	-0.835252	-55.5591
751	-6.38354	-0.850197	-58.3855
752	13.0033	0.353831	-56.868
753	8.32257	-0.755222	-56.7729
754	12.3515	-0.0904822	-55.6168
755	-6.31897	-1.62857	-57.2421
756	-4.87937	-2.35641	-56.9476
757	-6.34654	-1.23588	-59.2527
758	-6.40019	-2.86436	-61.958
759	-6.246	-2.80175	-57.8717
760	-4.07904	-1.97471	-56.088
761	-7.34649	10.7409	44.5846
762	12.9129	-0.777255	-59.4673
763	-6.83034	-0.109043	-59.2097
764	14.9091	0.117547	-62.6248
765	-6.60894	-1.58292	-53.7024
766	11.6006	0.468263	-55.2566
767	-6.40816	10.1502	45.5345
768	-5.65716	-2.55508	-59.097
769	13.4689	0.294928	-55.0119
770	-6.11729	-0.775865	-57.8926
771	-6.50341	-2.81755	-57.2407
772	14.5226	-0.208326	-58.7374
773	12.9176	0.279519	-58.0493
774	-6.09608	-1.64416	-55.5561
775	13.6782	0.393739	-45.7661
776	-6.51223	-0.549345	-60.2665
777	-5.07105	-2.99949	-56.6313
778	-7.00191	-2.39893	-52.7702
779	-6.15248	-1.40051	-58.2452
780	15.7214	0.512163	-57.1164
781	-9.00451	12.7664	-76.5732
782	-5.97232	-2.38822	-59.2191
783	-6.52897	-1.46915	-55.9671
784	5.50615	-1.54933	-59.8882
785	-6.21227	-0.233644	-57.7855
786	14.9939	-0.0127733	-59.4872
787	-6.70731	-2.39684	-57.3832
788	13.7337	-0.170964	-58.2801
789	-3.55347	-2.24418	-60.7603
790	-8.33365	11.1618	46.293
791	7.17772	-0.874683	-59.1338
792	15.4106	0.20799	-58.5148
793	-6.59609	-3.20168	-60.9862
794	-6.41424	-1.04038	-58.3337
795	14.3726	0.265864	-60.4723
796	15.678	-0.172093	-61.5019
797	-6.62383	-1.78335	-55.9
798	-6.58812	-1.5967	-57.9511
799	-6.18589	-0.751503	-56.6495
800	13.4128	-0.459563	-58.7108
801	-6.39159	-1.33555	-59.433
802	-6.19054	-2.00198	-52.6157
803	14.0924	-0.1424	-55.6975
804	8.38515	-1.02502	-59.1752
805	-6.58687	-0.0414833	-60.0169
806	6.03588	-0.820194	-55.7835
807	-6.0137	-2.95195	-57.5002
808	-4.95074	-2.2465	-57.139
809	-7.03593	-1.52534	-53.3942
810	-5.95464	-3.00241	-59.085
811	15.5694	0.270553	-58.8488
812	-7.77516	11.4634	52.8655
813	14.8186	-0.260537	-61.0763
814	11.9459	-0.126628	-54.8693
815	9.71987	-0.401103	-53.3298
816	-5.91522	-0.85002	-57.875
817	13.0176	0.36637	-57.9236
818	14.3194	0.048559	-59.9638
819	15.3789	0.215176	-58.6849
820	13.0194	-0.185564	-58.2645
821	-6.60861	-1.70891	-54.6216
822	1.41362	11.376	47.4034
823	1.94506	-1.75129	-56.9368
824	15.9854	0.423989	-56.4698
825	16.6115	-0.482658	-57.791
826	8.2536	-0.754599	-54.0256
827	-4.66492	-2.05604	-60.409
828	-6.08904	-1.258	-57.535
829	16.4138	-0.0401798	-57.5794
830	-5.90258	-2.43352	-55.0427
831	13.9605	0.0991829	-57.889
832	14.9954	0.162848	-57.9769
833	-6.42585	-2.64655	-58.5343
834	-5.89194	-1.7398	-58.267
835	-6.03719	-1.43667	-60.7323
836	10.9254	0.0826971	-57.6315
837	-5.38716	-2.77583	-58.2873
838	-7.95314	10.6173	53.4056
839	-6.01169	-1.6273	-59.9181
840	12.3704	0.30612	-57.1608
841	-6.11039	-1.66651	-60.9095
842	-5.11815	-2.62791	-59.9907
843	2.68509	-1.80798	-57.324
844	-5.85209	-2.53918	-55.8494
845	12.4624	-0.00333616	-58.9686
846	-6.63776	-2.92839	-59.2787
847	15.1033	0.232202	-58.6782
848	15.6045	0.0863443	-57.8217
849	13.5785	0.0421455	-60.331
850	15.4513	-0.173453	-58.8104
851	-5.80019	-0.796728	-58.2357
852	-6.33903	-2.4975	-59.9048
853	-5.94904	-3.19308	-60.0207
854	13.4868	0.177887	-56.6444
855	-5.46284	-2.06636	-59.5743
856	14.6782	0.485123	-59.149
857	-6.12479	-1.48078	-56.082
858	-6.05169	-2.25621	-60.6472
859	15.0096	0.163713	-59.2503
860	-4.86614	-1.81651	-59.9529
861	-6.48487	-2.86204	-60.2067
862	15.2263	0.161793	-57.351
863	14.8129	-0.107624	-58.3786
864	-6.45885	-1.05661	-59.8555
865	15.6147	-0.470565	-61.1664
866	12.8305	0.434038	-57.995
867	-5.71534	-2.79153	-56.2027
868	15.216	-0.465229	-60.4151
869	14.6404	0.533073	-57.5755
870	13.6146	0.205479	-57.0196
871	-5.67332	-2.83555	-58.4426
872	-6.40973	-0.816929	-57.2752
873	14.9326	0.293684	-60.416
874	-6.59619	-2.56334	-58.8073
875	15.6461	-0.0399898	-56.5679
876	8.51849	-1.38564	-61.1644
877	-5.70392	-1.77835	-55.1339
878	15.6495	0.384825	-59.8531
879	14.2943	0.375931	-55.5508
880	14.4965	-0.0524131	-57.4788
881	0.882324	-1.16145	-57.4766
882	-5.80526	-1.53049	-59.1518
883	-6.23739	-0.546012	-58.8013
884	15.551	0.114523	-59.2312
885	9.61032	-0.39741	-59.4275
886	-6.11218	-1.55273	-56.677
887	-6.21731	-1.64342	-58.9759
888	9.73581	-0.36054	-56.1212
889	-0.30033	-2.63835	-60.1193
890	16.7869	0.330255	-58.8158
891	-4.77146	-2.22674	-58.4435
892	13.8986	0.142388	-58.3283
893	-5.628	-1.71653	-58.1908
894	15.5218	0.465575	-58.8894
895	-6.28225	-0.189534	-57.7642
896	3.72937	-1.387	-59.6521
897	-0.336101	-1.64737	-59.3442
898	14.7285	0.649118	-58.4799
899	-6.352	-2.31908	-57.7311
900	15.107	0.272514	-60.4364
901	-6.97463	-3.10041	-59.9521
902	9.13025	-1.07914	-58.2014
903	12.8608	1.06051	-57.913
904	-6.07326	-1.43024	-60.2653
905	11.1596	-0.220176	-55.5942
906	2.15176	-1.89303	-58.6625
907	-5.82642	-1.27703	-61.4032
908	16.1462	0.414248	-59.065
909	14.891	0.11875	-59.8495
910	-5.78979	-2.35583	-58.4842
911	-4.14325	-2.6529	-51.487
912	14.8741	0.135054	-58.6956
913	13.6219	-0.155922	-57.7157
914	-5.81285	-1.47848	-60.1287
915	-5.98232	-2.78521	-58.1441
916	-5.21367	-2.08512	-60.7219
917	6.64294	-1.1808	-57.8121
918	-5.75863	-1.97845	-59.2958
919	-6.37046	-2.50451	-58.9402
920	-6.2156	-1.63295	-60.4116
921	-6.41204	-1.47357	-61.008
922	13.8962	-0.236256	-59.5762
923	16.3299	-0.309184	-60.7836
924	9.52456	-0.286237	-57.8031
925	6.63412	-1.16318	-59.2286
926	-6.07231	-2.6444	-61.589
927	14.2224	0.167177	-60.028
928	1.55381	-1.25023	-61.0054
929	1.28683	-1.72242	-59.8361
930	-5.60898	-1.5227	-61.1467
931	15.5267	0.140749	-58.8047
932	11.8816	-0.190713	-57.3146
933	14.8525	-0.0330195	-57.3397
934	-4.97135	-1.65982	-61.2079
935	12.1822	0.184565	-57.5407
936	6.44334	-0.635927	-58.5387
937	-7.59699	10.8459	44.2244
938	14.9604	1.19765	-59.6675
939	15.5592	0.656983	-60.1965
940	9.23056	-0.607685	-59.1415
941	-5.76915	-1.48587	-60.2605
942	13.7053	0.303944	-58.201
943	-5.84287	-1.83873	-60.8664
944	9.76003	-0.861277	-60.3093
945	12.5075	-0.408758	-58.2137
946	6.10389	-1.2176	-58.3682
947	-4.04233	-2.39161	-59.2705
948	14.4274	0.0959725	-58.9909
949	14.8433	0.399157	-58.8242
950	16.3718	-0.210703	-59.3387
951	14.8877	-0.073203	-58.9416
952	15.1404	0.321605	-61.237
953	14.7376	0.275004	-57.9053
954	15.3183	0.157658	-59.058
955	-6.26032	-1.54015	-59.3522
956	-5.7968	-1.28287	-59.8019
957	12.2005	0.0583455	-56.8554
958	13.8694	0.066395	-59.9082
959	10.564	-0.317984	-60.7582
960	11.8329	0.106171	-57.7339
961	16.0715	-0.311107	-54.6747
962	-5.92454	-1.78972	-61.3419
963	-4.52892	-3.03492	-57.8475
964	-5.61593	-1.6292	-57.5354
965	15.9028	-0.443103	-60.0482
966	-6.23373	-0.523417	-60.6994
967	-3.62084	-2.38248	-59.6479
968	-6.21151	-1.97971	-62.2519
969	15.0987	-0.133811	-60.2743
970	-5.92822	-1.90126	-61.8949
971	15.3364	0.173757	-60.3853
972	9.29742	-0.601007	-58.6386
973	-5.82885	-1.23889	-60.2768
974	16.0672	-0.0131489	-58.8612
975	15.504	-0.0866462	-59.3315
976	15.1004	0.211853	-57.6839
977	-5.69726	-1.26636	-57.3901
978	11.4408	12.3514	42.2361
979	-6.15011	-1.33965	-60.5368
980	11.2625	0.147498	-56.8153
981	-5.76434	-1.41426	-63.421
982	-6.98063	3.79554	-64.9355
983	-7.35775	10.5003	47.4222
984	15.261	-0.467186	-57.8783
985	-5.33567	-1.88773	-59.8427
986	14.965	0.624657	-59.3539
987	6.98326	-1.24492	-59.2768
988	15.0027	0.258918	-58.4957
989	-5.923	-1.40736	-61.0719
990	-6.38351	-1.45488	-57.4484
991	-5.69766	-1.94503	-53.8618
992	14.0496	0.547992	-60.417
993	-5.26187	-2.90271	-59.2255
994	10.3831	-0.243493	-59.6303
995	-6.24288	-1.78171	-59.3434
996	3.27772	-1.22042	-58.4755
997	13.7333	0.525772	-57.5718
998	-5.83679	-2.41739	-59.2367
999	15.5752	0.154909	-56.7421
1000	12.3536	0.207657	-58.6963
1001	15.0488	0.459518	-60.3234
1002	16.2004	-0.0351594	-58.6164
1003	15.156	0.417601	-58.3783
1004	15.3678	0.843779	-59.2814
1005	-7.1646	-2.63063	-60.5013
1006	-5.84606	-1.4272	-61.015
1007	-6.15851	-2.1051	-56.9853
1008	15.339	0.314496	-58.9079
1009	15.3593	-0.528666	-60.6574
1010	-6.19152	-1.756	-58.2011
1011	-5.63671	-1.3491	-59.2739
1012	-6.13879	-2.01361	-59.5862
1013	-6.04203	-1.90126	-63.4189
1014	14.8079	0.111445	-55.7566
1015	-6.00055	-1.81079	-60.9072
1016	-5.46939	-1.72182	-59.3761
1017	-5.20326	-1.77698	-55.1829
1018	-5.61391	-2.08236	-61.2146
1019	13.5822	-0.221978	-58.6991
1020	-6.02379	-2.06329	-60.9645
1021	16.338	1.16403	-59.6036
1022	15.0996	0.275406	-59.6455
1023	15.014	0.0269955	-58.9801
1024	-6.05189	-1.81827	-60.9759
1025	15.2986	-0.336749	-58.6127
1026	7.8159	-0.965744	-59.7638
1027	-4.17574	-2.15171	-60.365
1028	15.0339	0.42245	-59.8596
1029	-5.28996	-1.75364	-59.0998
1030	-5.67977	-1.26435	-58.4449
1031	5.39395	-1.55776	-56.5123
1032	-7.25109	11.7072	54.4092
1033	-5.94751	-1.75721	-62.1882
1034	10.8989	-0.0670406	-59.6534
1035	-5.78525	-2.07048	-59.2741
1036	8.44036	-0.546242	-60.3516
1037	16.3166	-0.088128	-59.9814
1038	-5.84125	-1.42149	-57.7379
1039	13.1249	0.579224	-57.6394
1040	-5.55742	-1.96915	-58.6035
1041	-5.86656	-2.37756	-60.5553
1042	-5.67893	-1.75473	-59.4091
1043	-6.31891	-1.80895	-60.5426
1044	-5.71737	-2.13177	-59.4639
1045	-5.46137	-1.38911	-57.2637
1046	-5.74896	-1.96034	-60.3748
1047	14.4722	0.344519	-61.4899
1048	-7.59416	11.1722	48.3706
1049	14.4284	-0.304758	-63.2199
1050	16.9654	-0.471092	-60.8082
1051	15.5994	0.10819	-57.4911
1052	-6.02182	-1.05767	-59.9259
1053	13.624	0.0982058	-61.2029
1054	-5.7431	-1.48357	-57.697
1055	-4.98364	-1.60453	-60.5433
1056	-6.87074	-2.16697	-56.464
1057	-5.17747	-2.75511	-56.5529
1058	-7.42717	-1.31241	-55.9132
1059	-7.60351	11.1978	57.2699
1060	13.3924	-0.408423	-57.0556
1061	15.3285	0.262119	-57.6349
1062	15.399	0.61497	-57.3284
1063	14.0385	0.626363	-58.3052
1064	-6.18283	-2.3992	-58.457
1065	15.4482	0.0894239	-57.4608
1066	-5.46112	-1.50931	-63.0434
1067	12.7747	0.179014	-55.7875
1068	14.9745	-0.361954	-58.9205
1069	15.5453	0.0347433	-59.6382
1070	-5.59766	-1.84023	-58.6134
1071	12.7507	-0.411912	-60.692
1072	15.0606	-0.0485679	-57.3911
1073	-5.85195	-1.83727	-60.1914
1074	3.71099	-1.79859	-59.5886
1075	-2.72528	-2.54989	-55.8248
1076	-6.23001	-2.16288	-58.7667
1077	-5.9747	-2.23889	-62.9265
1078	9.21952	-0.519804	-57.9451
1079	0.50913	-1.08472	-57.5223
1080	-3.45892	-2.69204	-57.9019
1081	-6.18477	-2.67138	-59.7332
1082	15.0344	0.335936	-55.1382
1083	-7.91713	10.9218	50.4958
1084	-6.45049	-1.25154	-56.4619
1085	-4.80133	-1.94524	-58.0978
1086	-6.22654	-0.796389	-59.0881
1087	-5.56883	-1.69952	-60.8559
1088	14.5484	-0.771248	-57.3926
1089	-5.91886	-1.82374	-64.5746
1090	11.3596	-0.328262	-59.8474
1091	7.95808	-0.872547	-58.8484
1092	2.32019	-1.20988	-54.6981
1093	-5.4992	-2.24479	-54.3769
1094	10.8071	-0.528215	-59.3207
1095	16.3941	0.401317	-61.7683
1096	-6.09132	-1.37205	-60.9667
1097	15.7145	-0.131499	-59.0022
1098	-5.50304	-0.881619	-41.0887
1099	14.5085	0.0224429	-59.6321
1100	8.94332	-0.194581	-59.1836
1101	15.075	0.238564	-58.1677
1102	-3.82526	-2.86397	-58.7336
1103	-7.6272	10.7272	50.7471
1104	5.5774	-0.801191	-58.78
1105	15.886	-0.394101	-62.2331
1106	-7.54965	11.5829	51.053
1107	7.50482	-0.53318	-56.3416
1108	-6.04145	-1.62572	-59.6312
1109	15.4519	0.436468	-58.6342
1110	14.3824	-0.0625431	-57.8416
1111	-5.70459	-1.93486	-62.2359
1112	-6.05578	-1.62739	-61.962
1113	16.0587	-0.633878	-59.9486
1114	14.1933	0.318836	-59.0221
1115	15.3723	0.418837	-59.0036
1116	-5.84679	-1.48708	-60.6094
1117	-5.92218	-1.57216	-61.6331
1118	-0.410055	13.2673	-82.121
1119	-3.8778	-2.59704	-60.017
1120	-6.09078	-1.87376	-56.6088
1121	-5.52333	-1.45313	-55.3109
1122	-6.04862	-2.12938	-57.0442
1123	-5.58568	-2.95046	-62.1766
1124	15.0038	0.43083	-55.3262
1125	-5.70758	-1.59575	-57.5976
1126	9.53863	-1.16648	-55.225
1127	-6.03918	-0.924714	-59.7028
1128	12.0882	-0.260298	-58.305
1129	-5.2238	-2.27378	-60.6659
1130	13.252	0.141722	-58.3078
1131	15.0016	-0.731389	-63.1332
1132	11.4047	-0.5606	-55.0696
1133	11.4316	-0.0196628	-58.397
1134	-5.99437	-1.63249	-61.1089
1135	11.546	-0.258031	-56.8343
1136	-6.12864	-2.05709	-62.2691
1137	-5.77895	-1.71356	-61.4199
1138	13.4704	0.241202	-57.0935
1139	-4.82197	-1.91598	-60.5443
1140	16.176	0.138475	-59.1201
1141	-6.19353	-1.4691	-61.1289
1142	14.9453	0.315931	-60.359
1143	12.0531	-0.801171	-53.837
1144	8.65386	-0.565299	-59.332
1145	-6.19065	-1.6669	-58.1761
1146	-5.68528	-1.89509	-59.7078
1147	-8.49035	11.8937	-82.0445
1148	-7.07409	11.5222	50.6119
1149	13.7718	0.276577	-58.551
1150	14.0113	0.518354	-57.2832
1151	-5.52445	-1.87466	-56.2583
1152	-5.20108	-2.31332	-59.8401
1153	15.2459	0.503267	-59.5766
1154	-5.82079	-1.56048	-59.0416
1155	16.2815	0.374198	-57.4328
1156	16.0011	-0.181801	-58.0637
1157	-5.82835	-1.05914	-57.9497
1158	6.82523	-0.855557	-55.6112
1159	-6.28113	-1.23825	-62.2278
1160	-6.45329	-1.21281	-58.3858
1161	-7.96715	10.9434	55.457
1162	-5.89041	-1.62213	-58.0477
1163	-5.73156	-1.69302	-59.9243
1164	13.5937	0.249852	-54.0128
1165	-5.97339	-1.98627	-60.5235
1166	-5.86421	-1.71253	-60.0435
1167	11.0256	-0.821779	-60.0537
1168	-6.20416	-1.50317	-60.7363
1169	15.6072	0.389696	-58.5499
1170	-5.43412	-1.68422	-58.5437
1171	13.9154	12.8041	47.6393
1172	14.4977	0.6683	-58.3489
1173	-5.27577	-2.50408	-61.6425
1174	-7.01988	10.9197	46.0455
1175	13.4569	0.212545	-59.3031
1176	15.6862	-0.412275	-60.4878
1177	12.6675	0.134457	-58.5004
1178	-5.33457	-2.22698	-61.7444
1179	-6.26142	-1.46414	-58.8106
1180	13.783	0.199707	-57.9245
1181	12.6345	-0.114471	-59.8545
1182	12.7097	-0.22219	-54.833
1183	-6.07924	-0.554637	-58.0416
1184	-6.04012	-1.85753	-61.1535
1185	-5.48931	-2.10195	-55.9084
1186	15.8527	-0.781577	-62.3445
1187	-4.70628	-2.41738	-61.6062
1188	-5.2703	-1.37855	-59.7414
1189	-5.95969	-1.45948	-56.4989
1190	-4.65348	-2.82311	-60.3372
1191	-5.98476	-1.84017	-60.9123
1192	-5.54153	-1.90023	-61.3139
1193	-5.2664	-2.41326	-58.8372
1194	14.0359	0.126034	-58.6894
1195	-5.97456	-1.5107	-59.2964
1196	-5.89581	-1.57485	-60.3173
1197	-5.92481	-1.51356	-63.4903
1198	-5.76604	-1.18298	-58.0686
1199	-6.06088	-1.58095	-59.2391
1200	15.3411	-0.0223597	-57.9075
1201	-7.59703	11.2338	52.0973
1202	-6.12072	-1.4809	-60.2536
1203	-5.45368	-2.3776	-59.6465
1204	-5.74082	-1.99282	-57.8423
1205	1.14523	-1.00314	-59.2813
1206	9.09321	-0.937197	-58.9678
1207	-5.90496	-1.95337	-58.0204
1208	15.9682	0.613998	-58.5011
1209	-5.71393	-1.57958	-57.9127
1210	15.0277	-0.0634255	-55.9267
1211	3.44594	-1.85299	-60.0922
1212	16.3568	-0.00351413	-58.3145
1213	15.1877	-0.685849	-58.9816
1214	12.9111	-0.639932	-59.6032
1215	12.9827	-0.140818	-60.1708
1216	-5.79795	-2.0047	-61.5416
1217	15.4818	0.338363	-60.9153
1218	16.0765	0.262122	-57.1194
1219	-6.03991	-1.34254	-58.5715
1220	14.6154	0.0628591	-57.4148
1221	13.5167	0.240596	-58.3931
1222	-6.32029	-1.75968	-55.8258
1223	-5.69118	-1.39662	-61.7427
1224	15.9235	0.157811	-53.9706
1225	15.131	-0.399434	-61.5218
1226	3.07121	-1.10977	-59.698
1227	13.2684	0.181932	-58.9959
1228	-3.17674	-2.42867	-58.4608
1229	-6.08531	-1.67235	-56.3367
1230	-7.59015	11.2582	54.3651
1231	15.1191	-0.211404	-58.0164
1232	-5.82576	-1.37513	-55.6553
1233	14.0354	-0.0160509	-58.1549
1234	-5.76474	-1.87898	-62.7152
1235	16.1182	0.541508	-58.798
1236	-5.56966	-1.69495	-60.6285
1237	-5.67599	-1.89003	-59.4281
1238	-5.55221	-0.984955	-57.8224
1239	-5.1361	-1.22104	-56.8161
1240	-6.03154	-1.97522	-61.2366
1241	-0.746738	-1.69391	-59.875
1242	-5.89963	-1.43064	-59.9636
1243	15.8809	0.0313738	-58.2284
1244	-5.70666	-1.17408	-56.3631
1245	14.4109	-0.222337	-58.7258
1246	16.4699	0.503276	-57.9102
1247	-5.78565	-1.68479	-62.8297
1248	14.7304	-0.169487	-60.3711
1249	-5.68126	-2.55773	-59.6526
1250	-6.18901	-1.70486	-54.561
1251	-5.8611	-1.21166	-58.8693
1252	10.7497	-0.163144	-59.6551
1253	15.2991	-0.00207287	-60.9363
1254	-5.96023	-2.68768	-55.1664
1255	-6.31277	-1.9367	-59.5918
1256	-6.15033	-1.73221	-61.5186
1257	3.44013	-1.8267	-57.2772
1258	-6.42045	-2.83256	-57.8571
1259	-5.60239	-1.58717	-61.3433
1260	-5.98979	-1.39136	-58.2709
1261	15.4498	0.23813	-60.9658
1262	-7.51589	11.4345	52.1676
1263	-6.06945	-2.05509	-60.487
1264	-6.32827	-2.07044	-63.5655
1265	-5.39698	-1.99663	-57.0858
1266	-5.40997	-1.25507	-58.7024
1267	-5.69136	-1.55432	-63.5282
1268	-5.50459	-1.44732	-61.0262
1269	-5.38184	-1.41804	-54.9617
1270	-5.68954	-1.44255	-61.685
1271	4.72396	-0.774271	-60.2272
1272	-6.51542	-1.93849	-59.8217
1273	-6.36153	-2.1292	-61.1265
1274	14.4627	0.020203	-61.2978
1275	-5.57742	-1.9398	-56.0258
1276	-3.6874	-1.58529	-57.1911
1277	13.6563	-0.00825801	-59.927
1278	15.1738	0.286552	-59.2154
1279	9.32205	-0.746067	-58.641
1280	-5.48587	-1.65845	-62.6979
1281	-5.65123	-1.77334	-58.3925
1282	-7.79045	11.2524	53.3353
1283	-5.65003	-1.8465	-59.9548
1284	-5.31956	-1.11399	-59.1983
1285	-6.12614	-1.85945	-57.0936
1286	12.6663	0.3441	-59.9926
1287	-6.5429	-1.98938	-58.2998
1288	13.8962	0.243963	-56.756
1289	-5.99297	-1.88665	-60.0014
1290	2.98348	-1.1225	-56.4443
1291	-5.95776	-1.05357	-63.1567
1292	-6.0155	-1.04689	-61.2886
1293	1.26244	-1.26029	-58.898
1294	-5.6596	-2.45327	-56.6977
1295	-5.5689	-2.00109	-60.7876
1296	10.6075	-0.873331	-58.9143
1297	-5.55575	-1.40172	-55.9431
1298	14.1965	-0.0196406	-59.4086
1299	-5.14893	-1.73376	-54.2166
1300	-5.94745	-1.73629	-61.4429
1301	17.3624	0.27429	-59.4422
1302	16.0088	0.88536	-58.8929
1303	-4.76735	-2.67032	-56.2414
1304	14.6064	0.27205	-60.8266
1305	-5.28915	-1.43565	-56.618
1306	-5.92934	-1.62175	-59.2846
1307	-5.96215	-2.20079	-62.7418
1308	13.7525	0.101401	-58.7063
1309	-5.71654	-1.32229	-58.399
1310	-5.78574	-1.55817	-63.3358
1311	-6.29867	-1.35739	-58.7269
1312	3.22047	-1.39995	-57.333
1313	-6.32169	-1.93801	-59.4523
1314	-5.85904	-1.67045	-61.9542
1315	-5.99041	-2.36369	-54.0335
1316	-5.44497	-2.12022	-58.5468
1317	-6.33305	-1.82432	-58.8303
1318	-5.81101	-1.36716	-60.8852
1319	-5.68059	-2.67182	-56.1456
1320	-5.01419	-2.03539	-57.4504
1321	-6.09026	-2.09295	-64.0692
1322	-5.95821	-1.89698	-59.4762
1323	-5.68114	-1.26369	-60.1545
1324	14.974	0.120535	-59.2225
1325	-5.60989	-2.02539	-59.3985
1326	-5.75072	-1.51461	-58.2175
1327	11.8487	0.276072	-61.741
1328	9.40301	-0.172626	-57.9192
1329	-4.83456	-1.64413	-57.3628
1330	11.3347	0.317049	-59.9093
1331	-5.84702	-1.52374	-56.4035
1332	-5.79887	10.6925	47.2301
1333	-6.30601	-1.44678	-62.8405
1334	14.4546	0.168326	-58.6568
1335	-6.09775	-1.6571	-59.7511
1336	-5.54575	-1.42817	-60.4865
1337	11.0006	-0.138717	-56.1544
1338	-5.48132	-2.03527	-53.5153
1339	15.7395	-0.1797	-57.4379
1340	-5.99956	-1.91632	-60.4906
1341	1.01034	-1.43875	-61.5501
1342	15.1516	-0.0198605	-57.6938
1343	-5.29911	-1.13535	-57.5835
1344	-6.18577	-1.79807	-58.9757
1345	-6.08681	-1.87099	-59.8037
1346	15.378	0.076067	-58.3343
1347	15.3301	0.162866	-58.657
1348	-6.02988	-0.787225	-61.2199
1349	-5.82394	-2.13959	-59.0774
1350	15.7883	0.425297	-58.153
1351	-6.35022	-1.76643	-58.095
1352	15.9316	-0.084517	-57.8737
1353	-6.53484	-1.31728	-61.1676
1354	-3.48527	-2.6536	-59.8891
1355	-5.39496	-2.02327	-58.9809
1356	-5.53037	-3.14258	-59.9796
1357	-5.80998	-1.44844	-59.4809
1358	-5.71722	-1.53392	-59.2946
1359	-5.94327	-1.93527	-61.0827
1360	14.4959	0.53047	-58.666
1361	-5.78598	-2.29371	-58.0495
1362	9.99807	-0.672693	-59.8658
1363	-5.53519	-1.37784	-58.1348
1364	-5.50232	-1.32205	-56.0597
1365	15.3692	0.0218463	-59.4884
1366	15.6574	-0.145998	-61.7992
1367	-5.60552	-1.56235	-62.4675
1368	-5.58806	-2.21635	-61.4401
1369	-5.29131	-2.08602	-57.9451
1370	-5.39931	-1.38645	-57.0718
1371	12.439	0.0212481	-59.9821
1372	5.21226	-0.764749	-57.9504
1373	-6.11534	-1.92824	-61.437
1374	-6.02442	-1.17271	-57.9537
1375	-5.88391	-1.69027	-59.8938
1376	-4.51395	-2.51935	-54.2006
1377	-6.18096	-1.63665	-62.001
1378	-5.07176	-1.99912	-56.6197
1379	-5.93956	-1.40156	-62.3074
1380	11.517	-0.658709	-59.326
1381	-5.62288	-1.99258	-52.457
1382	16.3222	0.458136	-58.3572
1383	-5.53299	-1.43869	-60.1389
1384	2.55782	-1.42276	-51.7363
1385	11.4778	-0.260816	-59.5308
1386	-5.47829	-1.57226	-54.2816
1387	15.123	0.608062	-56.9956
1388	-6.72938	10.3468	37.8283
1389	-0.781172	-1.93959	-58.3038
1390	1.51429	-0.336537	-55.0472
1391	-5.7352	-1.44319	-60.8929
1392	3.30815	-0.844193	-52.434
1393	-4.76856	-1.51082	-56.0167
1394	-5.7452	-2.06455	-61.0232
1395	-6.32049	-1.76543	-60.8913
1396	-6.01602	-1.48044	-58.9727
1397	-4.93006	-2.7674	-61.2265
1398	-6.1355	-1.61618	-58.1085
1399	-5.65727	-1.00962	-59.7073
1400	-6.04807	-0.940562	-58.6809
1401	6.25395	-1.46859	-59.2457
1402	-5.85302	-1.09238	-59.0805
1403	-6.54066	-1.94377	-60.0193
1404	-4.37651	-2.22617	-58.5425
1405	-5.78146	-1.57877	-60.471
1406	-6.2714	-1.98132	-60.5383
1407	-5.95482	-1.22635	-62.135
1408	-5.50143	-1.83327	-61.7837
1409	15.4852	0.220383	-58.8823
1410	-6.26681	-1.91018	-57.7247
1411	15.2239	-0.0941772	-58.3244
1412	-6.0285	-1.10541	-60.7363
1413	13.0499	-0.4408	-60.8039
1414	10.5874	0.119063	-59.373
1415	-5.08885	-3.03412	-57.5251
1416	2.14974	-0.719721	-61.3491
1417	-5.30306	-1.88895	-57.7569
1418	-5.51781	-1.33888	-59.7371
1419	17.209	0.386277	-58.6851
1420	-5.193	-2.56631	-64.7567
1421	16.1749	-0.538489	-60.1539
1422	-5.85109	-1.554	-55.8915
1423	-5.75156	-1.41016	-60.0613
1424	15.4368	0.19471	-58.5545
1425	-5.99921	-1.32501	-63.0817
1426	-4.05926	-1.77502	-54.7074
1427	-5.67253	-1.86032	-60.3176
1428	2.70533	-0.454214	-57.5831
1429	-5.88464	-2.1779	-56.4077
1430	-5.30493	-1.21377	-60.058
1431	-5.84188	-1.18622	-60.6467
1432	-6.17307	-0.471278	-57.1323
1433	-4.93693	-1.06162	-57.1206
1434	-5.85599	-1.55179	-60.1767
1435	-5.16084	-1.45921	-56.0624
1436	-5.48051	-1.76377	-59.5731
1437	-4.84461	-2.2399	-59.5603
1438	6.51694	-1.39897	-63.3049
1439	14.6361	0.0238756	-58.6152
1440	0.693557	-0.911725	-55.7672
1441	-6.60952	-0.781415	-61.9244
1442	-7.1751	12.0559	52.5974
1443	-5.77933	-1.80003	-60.824
1444	-6.03084	-1.56983	-60.519
1445	2.19562	-1.17125	-55.031
1446	-6.45087	-1.50911	-62.2818
1447	15.2768	-0.131195	-54.9107
1448	-5.81865	-1.61098	-60.4001
1449	-5.89809	-1.43758	-59.8586
1450	15.2625	0.682341	-56.0823
1451	-5.80774	-1.58801	-52.7367
1452	-7.47106	11.8789	51.0732
1453	-5.38842	-1.73186	-57.7198
1454	4.26396	-1.68495	-56.7721
1455	-5.52176	-1.79713	-57.4463
1456	-5.76451	-1.90597	-58.7974
1457	-6.43654	-1.04859	-58.2707
1458	-4.44339	-1.31248	-60.7492
1459	-5.39205	-1.5068	-54.5979
1460	-5.87467	-1.98349	-57.7119
1461	6.59522	-0.974391	-59.9754
1462	-5.89433	-1.35807	-62.414
1463	-5.76698	-1.05928	-58.312
1464	-6.19564	-0.961657	-60.017
1465	15.7115	0.560597	-57.5573
1466	-7.30512	11.7046	51.8162
1467	-6.09213	-1.71452	-58.2677
1468	14.2849	0.0326477	-61.2007
1469	-6.37199	-1.40561	-60.7701
1470	-5.9359	-1.26777	-61.3352
1471	-5.13197	-1.09579	-58.1573
1472	14.9463	0.16643	-56.6405
1473	-3.78554	-1.41821	-59.1122
1474	-5.98536	-2.0994	-61.8792
1475	-5.76471	-1.73918	-60.8292
1476	15.5862	0.222671	-58.9108
1477	-5.82012	-1.06342	-60.4892
1478	-4.82201	-1.48121	-58.0469
1479	-0.955939	-2.40242	-62.2464
1480	-6.16078	-1.66628	-59.7602
1481	-5.31073	-2.02561	-59.9894
1482	13.6942	0.150923	-58.9503
1483	-5.47709	-1.89945	-52.9592
1484	-5.98795	-1.63955	-54.9372
1485	-5.84449	-1.33359	-61.9491
1486	-5.20719	-3.00257	-59.284
1487	1.25497	-1.08638	-53.8261
1488	-5.44597	-1.21114	-58.9139
1489	-5.07824	-1.37183	-60.8232
1490	15.7036	-0.166424	-59.6169
1491	-5.94696	-2.11938	-61.2371
1492	-5.05442	-1.47196	-52.8735
1493	10.5743	-0.251854	-60.9076
1494	-2.61819	-2.71014	-61.8367
1495	-5.14313	-1.55334	-57.7669
1496	-5.58927	-1.37477	-59.8573
1497	0.16605	10.9144	39.0205
1498	-6.01903	-1.43967	-62.3414
1499	-6.21286	-1.62361	-52.1814
1500	-5.95506	-1.72603	-55.8082
1501	-5.5256	-1.70928	-62.6364
1502	14.7113	0.631598	-57.7038
1503	-5.65992	-1.44887	-58.4102
1504	-5.81372	-1.19323	-60.691
1505	2.50515	-0.986433	-58.5227
1506	-7.7125	12.7234	51.854
1507	7.35125	-0.806453	-59.1609
1508	-5.74313	-1.62626	-62.821
1509	14.3546	-0.240155	-56.2215
1510	15.1437	0.267343	-58.9341
1511	15.3811	0.821002	-57.1443
1512	-5.59971	-1.38422	-62.4092
1513	1.22151	-0.923492	-55.2624
1514	1.02447	-1.1191	-57.965
1515	-5.60243	-1.60827	-57.2736
1516	15.8023	-0.056641	-59.6672
1517	-5.76922	-1.89225	-63.2234
1518	13.4574	-0.419549	-60.1223
1519	11.743	0.41674	-57.9359
1520	-5.9297	-1.46621	-58.26
1521	2.11414	-1.58754	-57.8352
1522	-4.15042	-2.42785	-57.9651
1523	15.3941	0.0208539	-59.1641
1524	3.08345	-0.945246	-55.5358
1525	13.8164	-0.0175414	-58.6099
1526	-5.93326	9.63303	30.511
1527	-5.79355	-1.77331	-55.9602
1528	-5.63004	-1.65903	-60.1702
1529	-5.48375	-1.18494	-59.07
1530	-8.42912	12.4004	-77.4117
1531	-5.97087	-2.1116	-57.6263
1532	-6.03168	-2.22727	-59.198
1533	15.2312	0.49984	-58.6498
1534	15.3457	0.186327	-57.1277
1535	-4.91974	-1.85535	-56.5112
1536	-5.65554	-2.21515	-55.2141
1537	-5.06771	-1.52484	-63.3501
1538	-5.94345	-1.39754	-59.3595
1539	-3.92994	-1.56442	-55.125
1540	-5.36834	-1.48834	-56.5378
1541	-5.7592	-2.09997	-57.9586
1542	-6.04818	-2.23335	-58.5978
1543	-5.97791	-1.5867	-59.8597
1544	-5.68973	-1.54004	-58.1611
1545	-6.34303	-1.28298	-56.8677
1546	-6.35858	-2.29271	-56.7396
1547	2.87001	-0.82004	-56.7963
1548	15.8004	0.0767815	-59.7244
1549	1.46758	-1.11812	-56.0278
1550	-5.63684	-1.70644	-60.7247
1551	12.8153	0.237329	-61.0324
1552	-5.71125	-1.46954	-59.0706
1553	-5.72487	-1.99862	-58.6831
1554	-5.37826	-1.79398	-59.5633
1555	-6.01361	-0.757637	-60.6179
1556	-5.41072	-1.03362	-55.0985
1557	1.60438	-0.963458	-57.118
1558	-6.60981	-1.82588	-60.9441
1559	-5.77298	-1.36273	-58.4965
1560	-5.64681	-1.95442	-56.9832
1561	-5.92164	-1.65726	-59.8179
1562	-6.02565	-1.50469	-61.4375
1563	-5.03168	-2.06806	-53.6758
1564	-5.54325	-1.79643	-60.6396
1565	3.55547	-0.294957	-56.9294
1566	-5.64449	-1.52491	-62.7076
1567	-6.53426	-0.454257	-62.8632
1568	-5.77489	-1.29995	-60.8098
1569	-4.6005	-1.7107	-57.6775
1570	-5.78136	-1.61668	-56.5629
1571	-6.03777	-1.67373	-59.4798
1572	-7.77638	13.4586	-92.7526
1573	-5.48532	-1.73368	-58.0858
1574	-5.7704	-1.80508	-58.3274
1575	2.28237	-1.11982	-55.8301
1576	-5.28365	-0.829674	-59.0145
1577	-5.43648	-2.35593	-58.6412
1578	-5.42153	-2.29411	-58.944
1579	15.3868	0.267425	-59.6396
1580	-5.49648	-1.7885	-63.9598
1581	6.94787	-0.967697	-59.6536
1582	-4.74749	-1.96886	-54.9119
1583	-5.70016	-1.51125	-62.0215
1584	-6.24932	10.6444	42.118
1585	2.72439	-0.988685	-55.961
1586	-5.16735	-1.69169	-63.7115
1587	15.0689	-0.459591	-60.1465
1588	-5.66632	-2.00672	-61.636
1589	-5.25773	-1.25843	-61.9411
1590	-6.21153	-1.23607	-60.0867
1591	-5.51849	-1.6801	-57.9305
1592	-5.85821	-1.85012	-59.8877
1593	-6.18907	-1.4682	-62.7191
1594	-5.24281	-1.45002	-60.2306
1595	-5.6905	-1.70702	-55.8634
1596	-4.9655	-1.51782	-54.4923
1597	-5.87349	-1.70433	-60.8938
1598	8.09352	12.2994	40.388
1599	-6.31258	-1.08739	-56.7463
1600	-6.65559	-2.38964	-62.3283
1601	1.92374	-1.18331	-59.0907
1602	-4.63675	-1.01706	-55.8152
1603	-5.26154	-2.4532	-55.3409
1604	-5.21289	-1.5107	-58.6877
1605	2.67042	-0.645425	-58.6068
1606	1.54757	-0.925789	-57.1137
1607	-5.90799	-1.82955	-64.0053
1608	-6.04269	-1.65582	-59.3449
1609	-4.85335	-1.14401	-63.1009
1610	-5.67888	-1.96685	-58.3991
1611	-5.20391	-1.25417	-58.1776
1612	-6.63822	-1.55653	-59.3931
1613	-5.68921	-1.56939	-57.7974
1614	-5.80882	-1.09973	-59.4087
1615	-5.53693	-1.18767	-58.9518
1616	-5.56322	-2.1834	-61.7819
1617	-5.27937	-1.18533	-59.7435
1618	15.6436	0.603931	-55.7531
1619	-5.54774	-2.17979	-61.7154
1620	-5.62083	-1.61817	-60.8055
1621	-5.13793	-1.60377	-60.4156
1622	-6.08987	-1.31618	-58.6024
1623	14.4748	0.33444	-59.6272
1624	-5.60754	-1.60445	-57.4866
1625	-5.30239	-2.12849	-55.8157
1626	-5.99892	-0.989744	-54.8093
1627	-5.73052	-1.01453	-61.198
1628	-6.01793	-2.26271	-60.6923
1629	-6.17676	-2.15679	-57.3968
1630	-6.29731	0.804854	-65.7014
1631	-5.86344	-2.00565	-61.434
1632	-7.54353	11.8649	46.7331
1633	-5.30204	-1.49469	-56.3777
1634	-4.54851	-1.65483	-55.5659
1635	-5.36663	-1.62993	-61.7122
1636	-5.72021	-1.18283	-59.8548
1637	1.61686	-1.20435	-55.0337
1638	-5.37649	-1.4052	-58.8648
1639	-5.05616	-1.60107	-54.657
1640	11.5663	-0.230957	-58.9766
1641	-5.88924	-1.67878	-57.726
1642	-5.23482	-2.38026	-63.6783
1643	-5.03762	-1.60845	-54.042
1644	-5.89298	-1.92946	-57.3878
1645	-4.43415	-1.33748	-55.5943
1646	-5.02704	-2.14381	-55.899
1647	-4.19508	-2.05072	-57.4703
1648	-5.19228	-1.53396	-58.7674
1649	-5.80981	-1.07311	-61.8603
1650	-5.7244	-1.17306	-59.5682
1651	-5.40722	-1.53807	-62.4046
1652	-5.61232	-2.2151	-58.5084
1653	-5.07095	-1.74743	-55.1851
1654	-6.32245	-1.36976	-60.1681
1655	16.2994	1.42921	-57.8925
1656	-5.89903	-1.42299	-58.4231
1657	1.59568	-0.689303	-53.081
1658	-6.21108	-1.40702	-61.8089
1659	4.03185	-0.325534	-56.0276
1660	14.1155	0.144388	-57.8052
1661	-5.56162	-2.10559	-60.6634
1662	-5.24527	-1.31023	-56.9971
1663	2.46959	-0.654929	-58.4836
1664	15.3125	1.24285	-56.5075
1665	-5.39609	-1.82884	-58.4217
1666	-5.61067	-1.35031	-57.1166
1667	-6.19767	-2.45291	-57.7158
1668	-5.21298	-1.84656	-50.8369
1669	-5.1096	-2.04733	-52.9782
1670	-5.88803	-1.73245	-58.0008
1671	-5.58286	-1.51081	-57.9558
1672	-5.57801	-1.16414	-60.1815
1673	14.9157	0.518784	-56.6449
1674	4.6246	-0.592966	-56.4951
1675	-6.05261	-2.03776	-57.3752
1676	-6.08747	-1.36196	-63.7194
1677	4.34447	-0.331109	-58.225
1678	12.1014	-0.108799	-59.9218
1679	-4.99902	-1.57752	-56.8115
1680	1.34637	-1.20178	-52.3253
1681	5.63774	-0.555334	-58.154
1682	-6.41234	-1.19264	-61.1
1683	7.50863	0.208969	-54.1181
1684	-5.37478	-1.94814	-59.9808
1685	-6.33132	-2.3868	-59.0964
1686	-5.07222	-1.83636	-56.74
1687	-5.42289	-1.73935	-55.6693
1688	-3.61355	-1.99743	-59.7268
1689	3.23605	-0.401943	-56.4928
1690	10.7549	-0.106212	-58.6856
1691	-5.75965	-2.08753	-59.1296
1692	11.0502	0.325102	-55.6818
1693	-4.5534	-1.84198	-58.2282
1694	-5.37107	-2.32971	-57.6377
1695	-5.70654	-1.21269	-57.6361
1696	-6.35585	-2.5227	-53.432
1697	-5.97257	-1.26113	-58.5447
1698	-5.34077	-1.59681	-60.5419
1699	-7.6457	10.51	36.1126
1700	-5.05302	-1.72969	-56.8353
1701	-4.50207	-1.57582	-54.677
1702	-5.65896	-2.12499	-50.5806
1703	-4.59716	-2.58486	-55.4068
1704	-5.59703	-0.863497	-60.9049
1705	-4.92926	-1.4788	-57.317
1706	12.7014	0.853957	-57.0236
1707	-6.47599	-1.00121	-62.0945
1708	1.41893	-0.379573	-56.0632
1709	8.81574	11.1203	28.4029
1710	-5.54391	-1.59819	-53.3675
1711	-6.05405	-1.73273	-55.6206
1712	-4.82478	-2.09632	-55.572
1713	-4.87028	-1.14173	-58.405
1714	-5.25898	-1.12237	-58.4001
1715	-6.03794	-1.26993	-59.7568
1716	13.1204	-0.172269	-59.6369
1717	0.63779	-0.813545	-50.8538
1718	-6.74673	-0.945571	-60.0821
1719	-6.3692	-2.0769	-54.7593
1720	5.92593	-0.75134	-56.8475
1721	-6.70261	-1.68843	-54.2707
1722	-4.19238	-1.74328	-55.6177
1723	-6.15402	-1.29781	-60.3852
1724	-4.43916	-1.39269	-55.6015
1725	-3.91082	-1.29654	-54.8855
1726	15.4941	0.861141	-58.7648
1727	-5.27987	-1.72392	-52.4244
1728	5.78816	-0.378333	-57.4611
1729	-5.44355	-1.57763	-59.2922
1730	-5.04697	-1.45612	-57.618
1731	-3.97856	0.279138	-60.1173
1732	-6.16639	-1.57606	-59.8489
1733	-3.56881	-1.89574	-55.4575
1734	-5.85046	-1.62969	-62.7679
1735	-6.07861	-1.82907	-61.6444
1736	-4.89789	-1.5465	-56.9555
1737	-4.54645	-1.34527	-55.9334
1738	2.1955	-0.659075	-51.5466
1739	4.71689	-0.331682	-57.3158
1740	-4.70888	-1.24953	-56.1644
1741	-4.91361	-1.97788	-58.0011
1742	16.1162	0.7078	-56.8934
1743	14.7496	0.878513	-53.8681
1744	-4.86858	-1.52979	-56.8083
1745	-5.73682	-1.92933	-56.078
1746	2.96931	-0.650866	-55.3597
1747	-6.85702	-1.77124	-55.5332
1748	2.31083	-0.763563	-57.6674
1749	3.28083	-1.16235	-54.0515
1750	-4.26312	-1.28181	-55.0526
1751	-5.1018	-1.7054	-56.546
1752	-5.79734	-1.40968	-59.8826
1753	2.81689	0.18974	-56.3592
1754	4.57142	-0.911272	-56.4317
1755	0.817411	-0.668867	-57.2825
1756	10.3321	0.379486	-59.4196
1757	2.17584	-1.32233	-55.7139
1758	4.23813	-0.712094	-56.2467
1759	-5.59447	-1.80531	-57.8843
1760	14.5253	0.34407	-59.063
1761	-5.67212	-1.43615	-60.8804
1762	-5.54929	-1.65102	-58.8298
1763	4.10108	-0.696142	-60.1742
1764	15.0403	1.12569	-56.1992
1765	14.574	0.494401	-59.5087
1766	1.63571	-1.13793	-55.1874
1767	-5.45204	-1.39804	-56.1109
1768	-5.43552	-1.43603	-60.331
1769	2.67254	-0.274437	-57.9692
1770	-5.60716	-1.92842	-58.346
1771	12.5091	13.3031	47.2363
1772	-5.89844	-1.20377	-59.4208
1773	-2.58308	-1.63086	-58.8661
1774	-4.92716	-2.17468	-58.138
1775	-6.44314	-0.159014	-66.3286
1776	12.5011	0.811345	-59.3146
1777	-3.4281	-1.70394	-55.9989
1778	12.2375	-0.119979	-54.586
1779	2.16408	-0.947802	-56.8189
1780	3.50645	-0.7286	-57.8869
1781	-6.10107	-1.95938	-60.9113
1782	-4.64727	-1.74608	-58.486
1783	-5.16576	-0.911623	-61.4908
1784	-4.95604	-1.95011	-57.664
1785	-5.67519	-2.14144	-59.748
1786	-5.83877	-1.63516	-57.6867
1787	-5.0254	-2.39611	-57.5666
1788	-5.05172	-1.82853	-55.2036
1789	3.50152	-0.549316	-56.2126
1790	1.36653	-0.902954	-60.2447
1791	-5.35306	-1.67419	-62.6291
1792	2.34055	-0.247949	-54.3468
1793	9.15634	-0.440552	-56.1685
1794	-6.55545	-1.49431	-56.9211
1795	14.7453	1.1551	-59.9826
1796	1.71653	11.5475	48.0759
1797	-5.64405	-1.14659	-63.0763
1798	-6.90922	10.4716	48.3652
1799	9.07142	0.488383	-57.3487
1800	-4.81363	-2.03369	-57.613
1801	8.45392	0.0391871	-58.5994
1802	9.33174	0.038854	-56.5527
1803	-6.0284	-2.22313	-62.6232
1804	-5.544	-2.11738	-61.2121
1805	3.22974	-0.47912	-54.7253
1806	11.8739	0.583163	-55.9982
1807	-5.98003	-1.44392	-58.8448
1808	6.71948	-0.00070765	-57.5468
1809	-5.51467	-0.657616	-58.374
1810	-5.33411	-2.16347	-61.0942
1811	-5.02629	-1.41678	-60.1107
1812	15.2387	0.675885	-56.7112
1813	-5.54299	-1.72232	-55.2945
1814	11.6143	0.289936	-56.2596
1815	-4.49257	-1.73041	-55.1332
1816	-3.86042	-1.24722	-55.2495
1817	-6.05871	-1.77227	-57.3239
1818	-5.80629	-1.27204	-57.1521
1819	-6.26471	11.4753	54.6348
1820	-4.1972	-1.48355	-56.2585
1821	-5.59286	-1.63553	-61.745
1822	-4.50463	-1.30416	-55.8187
1823	8.74334	0.100487	-52.6636
1824	9.26914	0.491954	-56.091
1825	-5.14686	-2.20835	-58.4646
1826	12.4765	0.139704	-59.2696
1827	1.64802	4.54307	-10.3453
1828	-2.25053	-2.19086	-59.9416
1829	-6.1336	-1.93758	-52.5525
1830	-3.75218	-2.2434	-57.4673
1831	13.7814	0.657533	-57.4367
1832	8.46276	-0.00304665	-57.5187
1833	-5.25907	-1.85171	-56.5821
1834	-6.33335	-1.88527	-55.9668
1835	1.8991	-0.356254	-57.4308
1836	2.40998	-0.959746	-55.872
1837	14.143	0.601273	-56.7268
1838	-5.19085	-2.37641	-53.077
1839	-4.70665	-2.65301	-56.344
1840	-5.23594	-2.53493	-58.2653
1841	-5.99865	-1.45596	-57.4775
1842	-6.24879	-1.88263	-55.0152
1843	4.96715	-0.53612	-56.4569
1844	2.95205	-0.914525	-58.5554
1845	-6.44069	-1.43141	-61.5049
1846	-7.06935	12.2599	44.7918
1847	-5.69744	-2.03211	-53.34
1848	7.29572	0.089457	-54.4427
1849	-6.91717	10.4469	41.5745
1850	1.8223	-0.50916	-58.1932
1851	-5.61227	-1.35553	-58.3608
1852	6.00271	-0.507596	-55.6786
1853	-5.81094	-1.34337	-61.6048
1854	2.2053	0.507485	-42.1688
1855	-5.80247	-1.3306	-64.1534
1856	1.90895	-1.00268	-56.3335
1857	1.95993	-1.06469	-55.7515
1858	2.6737	-0.962108	-57.0917
1859	11.6929	0.191348	-58.8814
1860	9.57721	0.301659	-58.0048
1861	-3.85094	-2.25628	-55.6386
1862	4.29871	0.1729	-55.4284
1863	3.92221	4.22025	-11.8212
1864	-5.74364	-1.84677	-59.9187
1865	4.17231	12.5955	50.5842
1866	-5.29467	-1.58022	-57.7025
1867	-6.13585	0.430136	-61.3116
1868	1.58901	-1.08072	-53.3819
1869	11.2679	0.340667	-54.3353
1870	4.03279	-0.897723	-55.5265
1871	-5.78889	-1.47909	-57.0331
1872	3.00933	-0.193527	-57.3909
1873	-4.19032	-1.71585	-57.5093
1874	-5.35507	-1.74153	-57.9105
1875	12.7201	1.0048	-55.5459
1876	-5.78839	11.0191	46.8983
1877	-4.33252	-1.27447	-59.8438
1878	-6.27546	-1.50703	-61.0127
1879	-5.88187	-1.65221	-60.1579
1880	-6.04396	-2.17653	-57.722
1881	11.3235	0.382305	-57.859
1882	4.06514	-0.616628	-55.2965
1883	-5.89585	-2.26258	-56.359
1884	-6.11191	-1.17342	-55.7986
1885	-3.61484	-1.46486	-57.2699
1886	-5.55348	-1.05964	-56.8982
1887	10.742	0.0768684	-56.151
1888	-6.24569	-1.32689	-55.8112
1889	2.30073	-1.30536	-57.9713
1890	12.1243	0.367543	-57.5399
1891	2.35131	-0.500055	-55.0323
1892	2.93395	-0.650315	-56.7731
1893	-4.58129	-1.67355	-57.7745
1894	6.26406	-0.328473	-58.1113
1895	-4.04983	-1.63693	-57.6366
1896	2.93541	-0.629663	-56.2018
1897	11.8035	0.343976	-57.4123
1898	6.01409	-0.559738	-59.0908
1899	-5.16019	-2.55834	-57.3874
1900	0.697052	-0.96595	-55.6583
1901	-5.43973	-1.55367	-62.3053
1902	3.78331	-0.34056	-57.4112
1903	2.36283	-1.45121	-58.3987
1904	1.58618	2.03196	-24.4708
1905	-4.80181	-1.03462	-57.6357
1906	-4.95237	-1.53727	-57.9264
1907	-3.40597	-1.5422	-56.396
1908	-5.44916	-0.252499	-58.867
1909	2.81167	-0.443877	-56.9708
1910	11.0894	0.588171	-52.9128
1911	3.06713	-0.612846	-58.1307
1912	-6.60982	-1.84905	-59.6529
1913	-5.59066	-0.815783	-58.0006
1914	-6.33571	0.642052	-29.9829
1915	-8.52906	12.9671	-76.6201
1916	3.18438	-0.329877	-56.6836
1917	1.32518	11.6769	46.2368
1918	11.967	0.140967	-50.953
1919	2.18834	-1.37302	-54.9181
1920	4.13573	-0.450299	-54.9958
1921	1.65253	-0.806809	-58.5781
1922	-5.21871	-1.65787	-56.6618
1923	-5.1908	-1.61166	-57.4107
1924	-5.22348	-1.90279	-55.808
1925	2.5957	-0.29068	-57.0813
1926	-5.50048	-1.14402	-61.9568
1927	4.55594	-0.753354	-54.9941
1928	-4.33008	-1.55552	-57.6987
1929	8.59542	0.277953	-58.0238
1930	-4.32283	-1.77878	-57.6322
1931	7.31423	12.899	49.041
1932	4.28031	-0.79112	-54.7209
1933	4.16997	-0.914115	-58.8032
1934	-4.88764	-1.7027	-56.4688
1935	8.56864	0.477511	-57.4734
1936	-4.38108	-2.14486	-52.1629
1937	-4.77231	-1.94412	-51.4489
1938	5.34696	0.447065	-59.6226
1939	4.09086	-0.421205	-56.4548
1940	10.4541	0.360554	-57.2546
1941	1.84616	-0.556501	-55.3933
1942	-5.56917	-1.65414	-60.7166
1943	12.1779	0.360666	-58.9615
1944	8.68764	-0.0409844	-61.9632
1945	4.74443	-0.575554	-54.2578
1946	6.04177	-0.542224	-56.3108
1947	4.15411	-0.336415	-57.3148
1948	4.21872	0.0221511	-57.6719
1949	6.89963	-0.495269	-54.3854
1950	6.09574	-0.303076	-56.1182
1951	7.34537	0.053331	-55.522
1952	9.95135	0.53687	-55.5224
1953	4.25706	-0.422044	-52.4239
1954	-6.01107	-1.55193	-59.4037
1955	1.01105	-1.16771	-53.1921
1956	2.18277	-0.578603	-57.7994
1957	13.7561	0.429706	-56.5433
1958	12.439	0.762224	-60.0356
1959	11.5425	0.873329	-54.9158
1960	4.09603	0.166745	-58.1684
1961	5.84468	-0.453669	-57.1877
1962	6.04003	0.141211	-57.3051
1963	11.8494	0.130302	-52.1939
1964	3.68628	-0.788572	-55.8682
1965	-7.28464	6.46291	-76.4857
1966	9.42435	0.457255	-57.8298
1967	-5.76912	-2.34411	-58.9135
1968	-4.79262	-2.01225	-57.734
1969	13.889	0.809187	-56.977
1970	12.0874	0.287375	-56.654
1971	13.4527	1.42356	-56.5769
1972	8.6217	13.1568	48.2467
1973	2.4267	-0.694082	-57.8041
1974	4.98683	-0.194193	-58.4988
1975	10.3175	0.442473	-56.1492
1976	11.5744	0.156789	-56.2587
1977	5.31908	0.133346	-57.2302
1978	-3.5664	-2.06547	-58.343
1979	7.64231	0.265702	-58.8578
1980	-3.95929	-1.46013	-57.6975
1981	2.11164	12.7599	54.2459
1982	2.9942	12.1552	45.896
1983	12.0093	0.223353	-57.465
1984	10.0288	0.0961219	-56.8508
1985	5.90196	-0.158224	-54.7508
1986	7.78985	-0.146242	-56.221
1987	3.41572	-1.12453	-58.6317
1988	13.2726	1.00701	-57.2269
1989	3.67234	-0.314533	-58.6524
1990	10.8071	0.495853	-58.4268
1991	10.5582	0.672242	-57.5776
1992	1.8014	-0.300928	-57.3758
1993	-5.21019	10.3231	49.1834
1994	1.95113	12.1046	50.6023
1995	1.82396	-0.504535	-53.7516
1996	-5.59511	-1.51604	-57.6324
1997	13.4848	1.09837	-56.5564
1998	13.0739	1.09283	-53.7326
1999	1.24659	-0.136031	-59.6079

[truncated: 2 more sheets: Fig S1b, FigS3_a b c d full_cyan]
